# Supplementary material for: DeepInsight-3D architecture for anti-cancer drug response prediction with deep-learning on multi-omics
Source: Sci Rep. 2023 Feb 11;13:2483. doi: 10.1038/s41598-023-29644-3 (PMC9922304; doi:10.1038/s41598-023-29644-3)
Supplement: Supplementary file 2 — Supplementary Information 2. [file 41598_2023_29644_MOESM2_ESM.xlsx]

## Sheet: Uncertainty Analysis
Supplement File 3: Uncertainty analysis/ablation study using various model parameters
Option	Layer	Mapping method	Distance (for tSNE)	CNN net	Smote	Augmentation during CNN training	mini Batch Size	Image Size	MaxEpochs	MaxObj	Feature selection	Notes	notebook reference	PDX Paclitaxel	PDX Gemcitabine	PDX Cetuximab	PDX Erlotinib	TCGA Docetaxel	TCGA Cisplatin	TCGA Gemcitabine
option 1	Expression	tSNE (BarnesHut)	Hamming	Parallel ResNet50 and EfficientNetB0 with Elastic Net Lasso for weighted output	Yes	Yes	256	224x224x3	100	1			DeepInsight-3D (3)	0.6316	0.746	0.6364	0.8333	0.5312	0.55	0.418
option 2	Expression	tSNE (BarnesHut)	Chebychev	Parallel ResNet50 and EfficientNetB0 with Elastic Net Lasso for weighted output	Yes	Yes	256	224x224x3	100	1			DeepInsight-3D (3***)	0.5105	0.6032	0.6655	0.7407	0.5156	0.3833	0.6138
option 3	Expression	tSNE (BarnesHut)	Hamming & Chebychev	Parallel ResNet50 (with hamming) and ResNet50 (with Chebychev) then Elastic Net Lasso for weighted output	Yes	Yes	256	224x224x3	100	1			DeepInsight-3D (3_4)	0.6368	0.746	0.4764	0.6852	0.5312	0.5972	0.4299
option 4	Expression	tSNE (BarnesHut)	Hamming & Chebychev	Parallel ResNet (hamming), EfficientNetB0 (hamming) and ResNet50 (Chebychev) then Enet Lasso for weighted output	Yes	Yes	256	224x224x3	100	1			DeepInsight-3D (3_5)	0.5263	0.7698	0.6873	0.8333	0.5312	0.5556	0.4127
option 5	Expression	tSNE (BarnesHut)	Hamming & Euclidean	Parallel ResNet50 (hamming), EfficientNetB0 (hamming) and ResNet50 (Euclidean) then Elastic net Lasso for weighted output	Yes	Yes	256	224x224x3	100	1			DeepInsight-3D (3_6)	0.6158	0.7222	0.7709	0.8889	0.5156	0.5472	0.4854
option 6	Expression	tSNE (BarnesHut)	Hamming	Parallel ResNet50, EfficientNetB0 and ResNet101 then Elastic net Lasso for weighted output	Yes	Yes	256	224x224x3	100	1			DeepInsight-3D (4)	0.5684	0.6587	0.6073	0.8333	0.4688	0.5222	0.4894
option 7	Expression	tSNE (BarnesHut)	Hamming & cosine	Parallel ResNet50 (hamming), EfficientNetB0 (hamming) and ResNet50 (cosine) then Elastic net Lasso for weighted output	Yes	Yes	256	224x224x3	100	1			DeepInsight-3D (6)	0.6158	0.7619	0.5527	0.6852	0.4062	0.5639	0.4153
option 8	Multi-omics	tSNE (BarnesHut)	Hamming	Parallel ResNet50, EfficientNetB0 and ResNet101 then Elastic net Lasso for weighted output	Yes	Yes	256	224x224x3	100	1			DeepInsight-3D (10)	0.6316	0.746	0.6364	0.8333	0.5312	0.55	0.4246
option 9	Multi-omics	tSNE (BarnesHut)	Hamming & Euclidean	Parallel ResNet50 (hamming), EfficientNetB0 (hamming) and ResNet50 (euclidean) and EfficientNetB0 (euclidean) then Elastic net Lasso for weighted output	Yes	Yes	256	224x224x3	100	1			DeepInsight-3D (11)	0.6421	0.3492	0.6945	0.7407	0.5156	0.5889	0.463
option 10	Multi-omics	tSNE (BarnesHut)	Hamming & Euclidean	Parallel ResNet50 (hamming), EfficientNetB0 (hamming) and ResNet50 (euclidean) and EfficientNetB0 (euclidean) then Logistic Regression for weighted output	Yes	Yes	256	224x224x3	100	1			DeepInsight-3D (12)	0.6474	0.3413	0.6545	0.7407	0.5312	0.5889	0.4418
option 11	Multi-omics	tSNE (BarnesHut)	Hamming & Euclidean	Parallel ResNet50 (hamming), EfficientNetB0 (hamming) and ResNet50 (euclidean) and EfficientNetB0 (euclidean) then Logistic Regression for weighted output	Yes	only training data augmented	256	224x224x3	100	1			DeepInsight-3D (13)	0.6	0.6667	0.6945	0.6852	0.5	0.525	0.5437
option 12	Multi-omics	tSNE (BarnesHut)	Hamming	EfficientNetB0	Yes	Yes	256	224x224x3	100	1	LR for feature selection (N=4000)		DeepInsight-3D (14)	0.7632	0.7222	0.6764	0.5	0.2656	0.4222	0.6905
option 13	Multi-omics	tSNE (BarnesHut)	Hamming	Parallel ResNet50 and EfficientNetB0 with Lasso for weighted output	Yes	Yes	256	224x224x3	100	1			DeepInsight-3D (15)	0.6105	0.7063	0.7273	0.6667	0.5	0.6639	0.4894
option 14	Multi-omics	tSNE (BarnesHut)	Hamming	Parallel ResNet50 and EfficientNetB0 with Logistic regression	Yes	Yes	256	224x224x3	100	1			DeepInsight-3D (16)	0.6158	0.7302	0.7491	0.7778	0.5156	0.6	0.5132
option 15	Multi-omics	tSNE (BarnesHut)	Hamming	Parallel ResNet50 and EfficientNetB0 with Logistic regression (only validation set used to train LR)	Yes	Yes	256	224x224x3	100	1			DeepInsight-3D (17)	0.6105	0.4841	0.7855	0.8889	0.5156	0.5583	0.4841
option 16	Multi-omics	tSNE (BarnesHut)	Hamming	Parallel ResNet50 and EfficientNetB0 with Lasso (both training and validation sets used to train Lasso)	Yes	Yes	256	224x224x3	100	1			DeepInsight-3D (18)	0.6105	0.7063	0.7273	0.6667	0.5156	0.6611	0.4868
option 17	Multi-omics	tSNE (BarnesHut)	Hamming	Parallel ResNet50 and EfficientNetB0 with Lasso (val. set)	Yes	Yes	512	224x224x3	100	1			DeepInsight-3D (19)	0.6789	0.7222	0.7964	0.7222	0.4844	0.6278	0.504
option 18	Expression	tSNE (BarnesHut)	Hamming	Parallel ResNet50 and EfficientNetB0 with Lasso (val. set)	Yes	Yes	512	224x224x3	100	1			DeepInsight-3D (20)	0.6632	0.5556	0.7818	0.8333	0.5	0.6389	0.5106
option 19	Expression	tSNE (BarnesHut)	Chebychev	Parallel ResNet50 and EfficientNetB0 with Lasso (training +val. sets)	Yes	Yes	512	224x224x3	100	1			DeepInsight-3D (21)	0.6579	0.7857	0.7855	0.4815	0.5	0.6222	0.504
option 20	Expression	tSNE (BarnesHut)	Hamming & Chebychev	Parallel ResNet50 and EfficientNetB0 with LR (training +val. sets)	Yes	Yes	512	224x224x3	100	1			DeepInsight-3D (22)	0.6579	0.7381	0.7745	0.6296	0.5	0.6528	0.5119
option 21	Expression	tSNE (BarnesHut)	Hamming & Chebychev	Parallel ResNet50 and EfficientNetB0 with Lasso (val. set)	Yes	Yes	128	224x224x3	100	1			DeepInsight-3D (23)	0.6263	0.6746	0.6291	0.8148	0.5156	0.5583	0.4749
option 22	Expression	tSNE (BarnesHut)	Hamming & Euclidean	Parallel ResNet50 and EfficientNetB0 with LR (val. set)	Yes	Yes	128	224x224x3	100	1			DeepInsight-3D (24)	0.5684	0.7619	0.6255	0.8148	0.4844	0.5167	0.4749
option 23	Expression	tSNE (BarnesHut)	Hamming	Parallel ResNet50 and EfficientNetB0 with Lasso (training +val. sets)	Yes	Yes	128	224x224x3	100	1			DeepInsight-3D (25)	0.6158	0.746	0.6655	0.6852	0.5156	0.6944	0.4921
option 24	Expression	tSNE (BarnesHut)	Hamming & cosine	Parallel ResNet50 and EfficientNetB0 with LR (training +val. sets)	Yes	Yes	128	224x224x3	100	1			DeepInsight-3D (26)	0.5632	0.7778	0.6218	0.8333	0.4219	0.5889	0.4881
option 25	Multi-omics	tSNE (BarnesHut)	Euclidean	ResNet50	No	Yes	256	224x224x3	100	1		Cut-off of IC50 is Median from here onwards	DeepInsight-3D (27)	0.6158	0.6349	0.6655	0.8148	0.7656	0.4972	0.5595
option 26	Multi-omics	tSNE (BarnesHut)	Euclidean	ResNet50	No	Yes	256	224x224x3	200	1			DeepInsight-3D (28)	0.6789	0.6508	0.7418	0.8148	0.8125	0.4611	0.5304
option 27	Multi-omics	tSNE (BarnesHut)	Hamming & Euclidean	Parallel ResNet50 and EfficientNetB0 with Elastic Net Lasso for weighted output	No	Yes	512	224x224x3	100	1			DeepInsight-3D (29)	0.6789	0.7143	0.2109	0.7593	0.3125	0.6056	0.5423
option 28	Multi-omics	tSNE (BarnesHut)	Hamming & Euclidean	Parallel ResNet50 and EfficientNetB0 with Elastic Net Lasso for weighted output	No	Yes	512	224x224x3	100	1			DeepInsight-3D (30)	0.6895	0.7302	0.2727	0.7778	0.3125	0.6111	0.5212
option 29	Multi-omics	tSNE (BarnesHut)	Hamming	Parallel ResNet50 and EfficientNetB0 with Elastic Net Lasso for weighted output	No	Yes	512	224x224x3	100	1			DeepInsight-3D (31)	0.6737	0.7302	0.72	0.7222	0.5938	0.5611	0.5251
option 30	Multi-omics	tSNE (BarnesHut)	Hamming	Parallel ResNet50 and EfficientNetB0 with Elastic Net Lasso for weighted output	No	Yes	512	224x224x3	100	1			DeepInsight-3D (32)	0.6789	0.7143	0.7418	0.7407	0.5312	0.5639	0.5384
option 31	Multi-omics	tSNE (BarnesHut)	Euclidean	ResNet50	No	Yes	512	224x224x3	400	1			DeepInsight-3D (33)	0.7368	0.7143	0.7091	0.8519	0.7812	0.425	0.5278
option 32	Multi-omics	tSNE (BarnesHut)	Hamming	ResNet50	No	Yes	512	224x224x3	400	10			DeepInsight-3D (33/34)	0.7368	0.7222	0.7091	0.8519	0.7812	0.6778	0.5278
option 33	Multi-omics	tSNE (BarnesHut)	Hamming	ResNet50	No	Yes	512	224x224x3	400	10			DeepInsight-3D (33/34) -2nd run	0.7368	0.7143	0.7091	0.8704	0.7812	0.6778	0.5251
													Repetition of same configuration (option 31-33)	0.7368	0.716933	0.7091	0.858067	0.7812	0.6778	0.5269
																			* two repetitions for Cisplatin, option 32-33 (BOT)
