# Supplementary material for: DeepInsight-3D architecture for anti-cancer drug response prediction with deep-learning on multi-omics
Source: Sci Rep. 2023 Feb 11;13:2483. doi: 10.1038/s41598-023-29644-3 (PMC9922304; doi:10.1038/s41598-023-29644-3)
Supplement: Supplementary file 3 — Supplementary Information 3. [file 41598_2023_29644_MOESM3_ESM.xlsx]

## Sheet: IPA_metabolic_responder
Full analysis results of DeepInsight3D output for metabolic and phosphorleation pathway enrichment
Table S8: IPA metabolic pathway enrichment analysis of genes selected for responder class
Canonical Pathways	TCGA_Gemcitabine_2	TCGA_Docetaxel_2	TCGA_Cisplatin_2	PDX_Gemcitabine_2	PDX_Erlotinib_2	PDX_Cetuximab_2	PDX_Paclitaxel_2
Mitochondrial Dysfunction	0.457829	5.51792	0.278528	0.872079	0	0	0
Pulmonary Fibrosis Idiopathic Signaling Pathway	1.63938	4.91539	0	1.79106	1.7803	0	0.831274
Axonal Guidance Signaling	1.03129	4.21643	0	2.22525	2.03267	0.327766	0
Epithelial Adherens Junction Signaling	0.576251	3.47092	0.325751	0.296903	0.497493	0.324628	0.919887
RHOGDI Signaling	0	3.44872	0.243631	0.414646	1.80183	0	0
Glucocorticoid Receptor Signaling	0.525123	3.29431	0.305621	0.267598	0	0	0
Sirtuin Signaling Pathway	0.806119	3.26033	0	1.56741	0.644263	0	0
WNT/Î²-catenin Signaling	0	2.96814	0	0.571999	1.45326	0	0
Oxidative Phosphorylation	0	2.66499	0.62496	0	0	0.305996	0
STAT3 Pathway	1.0847	2.42785	0	1.76023	1.65541	0	1.96322
HOTAIR Regulatory Pathway	0.908572	2.42258	0	2.2217	0.504684	0	0
Aryl Hydrocarbon Receptor Signaling	1.24752	2.42204	0.569421	1.31196	0.201491	0	0
Superpathway of Inositol Phosphate Compounds	0.845847	2.36139	0.202612	1.33838	0.718858	0	0.932699
3-phosphoinositide Degradation	0.59907	2.36073	0.71691	2.15711	0	2.33159	0
Signaling by Rho Family GTPases	0	2.3146	0	0	0.972129	0.28265	1.96162
PI3K/AKT Signaling	0.487669	2.25916	0	0.868445	0	0	0
RHOA Signaling	0.498527	2.18409	0	0.33064	0.918717	0	0
Estrogen Receptor Signaling	1.11167	2.17401	0.254585	1.69539	0	0	0
EIF2 Signaling	1.68134	2.1245	0.501004	1.11249	0	0	0
Molecular Mechanisms of Cancer	0.353671	2.08209	0.730644	0	0.878277	0	0
D-myo-inositol-5-phosphate Metabolism	0	2.06629	0.679759	0.723946	0	0.446761	0
Adipogenesis pathway	0	2.06076	0	1.1027	0.370049	0	0
Actin Cytoskeleton Signaling	1.57007	2.05745	0	0.792022	0.349776	0	0.266971
3-phosphoinositide Biosynthesis	0.691835	2.03905	0.698921	1.69114	0.533103	1.87063	0
Protein Ubiquitination Pathway	0.48971	2.03905	0	0.796131	1.86361	2.26235	0
Cardiac Hypertrophy Signaling (Enhanced)	0.350025	2.01514	0	0.6979	0	0.42926	0.304299
Tight Junction Signaling	0.624434	1.99019	1.23081	1.0698	0	0.420794	0
Hepatic Fibrosis Signaling Pathway	0.648324	1.98491	0	1.47306	0.536657	0.791237	0
Regulation Of The Epithelial Mesenchymal Transition In Development Pathway	0	1.95874	0	0.51409	0.847191	0	0.256481
Basal Cell Carcinoma Signaling	1.75054	1.9414	1.03952	2.33272	0.676322	0.609743	0.764409
Synaptogenesis Signaling Pathway	0.866042	1.9414	0.66629	1.2754	2.46986	3.96132	1.731
D-myo-inositol (1,4,5,6)-Tetrakisphosphate Biosynthesis	0	1.91441	0	0	0.475242	0	1.38771
D-myo-inositol (3,4,5,6)-tetrakisphosphate Biosynthesis	0.307946	1.90242	0	0.888943	0.77552	0	0
ID1 Signaling Pathway	0.54631	1.82648	0.604327	0.955499	0	0	0
Regulation of the Epithelial-Mesenchymal Transition Pathway	1.0634	1.80885	0.43422	3.6459	0.288478	0.526506	0.62993
MSP-RON Signaling In Cancer Cells Pathway	1.843	1.8078	1.18795	3.68634	0.761464	0.561438	0.760619
Cellular Effects of Sildenafil (Viagra)	0.553784	1.76836	0	0	1.07678	0	0
CREB Signaling in Neurons	1.0001	1.72883	0	0.856457	0.40483	0.314993	1.19504
Hepatic Fibrosis / Hepatic Stellate Cell Activation	0	1.72006	1.09064	0.882319	0	0.332179	0
Leukocyte Extravasation Signaling	0.388883	1.71413	0	0	0	0	0
Integrin Signaling	0	1.69773	0.421663	0	0	0	0
Senescence Pathway	0.437588	1.66845	0.270224	0.839829	0	0	0
FAT10 Signaling Pathway	0.304203	1.66702	0	0	0.728247	0	5.34961
HIPPO signaling	0	1.64767	0	0.813415	0	0	0
IL-8 Signaling	0	1.64644	0	0.830181	0	0.362028	2.36983
HIF1Î± Signaling	0	1.64644	0	0.544306	0.613013	0	0.941805
IGF-1 Signaling	0.740071	1.62133	0	2.12978	0.370266	0	0
Huntington's Disease Signaling	1.10847	1.597	0	2.64955	1.37227	2.49312	0
Regulation Of The Epithelial Mesenchymal Transition By Growth Factors Pathway	1.38394	1.59694	0	0	0	0	0
Role of JAK1 and JAK3 in Î³c Cytokine Signaling	0	1.58731	0	1.79583	0.456834	0	1.8659
Sertoli Cell-Sertoli Cell Junction Signaling	2.62265	1.57988	0.514888	0.746533	5.69304	1.0997	0
HER-2 Signaling in Breast Cancer	0	1.57493	0	0	1.34826	0	2.65518
Regulation of eIF4 and p70S6K Signaling	0.327501	1.53939	0	2.45327	0.279833	0.387617	0
Protein Kinase A Signaling	0.327501	1.53939	0	0.732995	0.279833	0	0
p70S6K Signaling	0	1.53897	0	0	1.13344	0.464104	1.91796
Pulmonary Healing Signaling Pathway	0.371485	1.5241	0	0.442741	0	0	0.896242
Inhibition of Matrix Metalloproteases	0	1.51824	0.376501	0.277356	0	0	1.70183
BAG2 Signaling Pathway	1.0006	1.51191	0	1.09642	0.556545	0.815019	0.438508
Autophagy	0	1.51182	0	0.492555	3.38639	0	2.69618
Semaphorin Signaling in Neurons	0.574316	1.50676	0	0.681324	0	0	0.844519
MSP-RON Signaling Pathway	0.648934	1.47208	0.671649	1.1053	0	0	0
Colorectal Cancer Metastasis Signaling	0.648934	1.47208	0	1.1053	0.550488	0	0
TR/RXR Activation	0.637727	1.46056	0	1.91256	0.807403	0.779629	0
Mechanisms of Viral Exit from Host Cells	1.08534	1.44603	0	1.55123	2.12282	1.0467	0.648752
Cell Cycle: G2/M DNA Damage Checkpoint Regulation	0.616808	1.44394	0	0.694294	0.305061	0	0
Th1 and Th2 Activation Pathway	1.69848	1.42271	1.65688	2.7041	0.852275	0.7555	0.912412
Gap Junction Signaling	0.284814	1.41271	0	0.654035	0	0	0
Calcium Signaling	0	1.4112	0	0.655785	0	0	0
GP6 Signaling Pathway	0.590392	1.40133	0	0.425384	1.31343	1.43093	0
Caveolar-mediated Endocytosis Signaling	0.37452	1.39487	0.548439	0.435013	0.89934	0	0
Th2 Pathway	0.701395	1.37987	0.253546	0.819693	1.99377	3.84312	0.987216
mTOR Signaling	1.63947	1.37725	1.14633	2.62514	1.06542	0.723924	0.880664
RAR Activation	0.589562	1.3758	0.220352	0.648894	0	0	0
Role of Osteoblasts, Osteoclasts and Chondrocytes in Rheumatoid Arthritis	0	1.3758	0.220352	0.358056	0	0	0
Androgen Signaling	0.796492	1.37023	0.251225	1.55246	0.274486	0.297834	0
TREM1 Signaling	1.19972	1.33342	0	1.74102	0	0	0
Putrescine Degradation III	1.1037	1.32337	0	1.26592	0.348226	1.43295	0.93725
Dilated Cardiomyopathy Signaling Pathway	0	1.3044	0	0.603664	0	0	0.543764
Factors Promoting Cardiogenesis in Vertebrates	0.541099	1.30368	0	1.70093	0.249679	1.00389	0.360643
Role of p14/p19ARF in Tumor Suppression	0	1.30368	0	0.606425	0	0	0
Wound Healing Signaling Pathway	0.925872	1.30002	0	0.274606	0	0.301331	0
Agranulocyte Adhesion and Diapedesis	0	1.28169	0	0.370221	1.17676	0.662287	2.37727
TGF-Î² Signaling	0.301465	1.27514	0	0.516716	0.352852	0	3.06584
Circadian Rhythm Signaling	1.52741	1.19949	1.26634	2.08231	0.72935	0.606243	1.01487
Inhibition of ARE-Mediated mRNA Degradation Pathway	1.52741	1.19949	1.26634	2.08231	0.72935	0.606243	1.01487
p53 Signaling	0.895696	1.1966	0	2.22393	0.800894	0.519363	0.688667
Germ Cell-Sertoli Cell Junction Signaling	0	1.16184	0	0.943044	1.09656	0.391071	2.57852
Pyrimidine Ribonucleotides Interconversion	1.36728	1.15311	0	1.49811	0.574577	0.573338	0
Virus Entry via Endocytic Pathways	0.511318	1.14435	0	1.81736	1.4898	0	0.282465
Paxillin Signaling	1.8284	1.13481	0	4.05492	5.24174	1.88905	1.98237
Neurovascular Coupling Signaling Pathway	0.443867	1.13014	0	1.61232	0	0	0
Human Embryonic Stem Cell Pluripotency	0.437588	1.12559	0	1.80235	0.368624	0.525183	0
Ferroptosis Signaling Pathway	3.42776	1.10782	0	0.686325	0.652084	0	2.10178
Phagosome Formation	1.91745	1.10629	2.67158	0.71415	1.28245	2.28574	0.906653
G-Protein Coupled Receptor Signaling	0.415346	1.10629	0.274048	0.479166	0.717257	0	2.14824
PPARÎ±/RXRÎ± Activation	1.93837	1.0956	2.2365	2.18369	0.357378	0	0
Adrenomedullin signaling pathway	0.396316	1.05584	0	1.36729	0	0.510434	0
ILK Signaling	2.84259	1.04677	0	3.04028	0	0.496499	0
Telomerase Signaling	2.02386	1.04433	0	3.21416	0.305061	0.291932	0
Semaphorin Neuronal Repulsive Signaling Pathway	0	1.03358	0.962986	1.93536	0	0.488268	0
IL-9 Signaling	1.73253	1.03132	0	1.46561	1.79786	0.461855	0.438343
VEGF Signaling	0	1.02575	0	0	0.318187	0	2.30278
Fatty Acid Î±-oxidation	0.59907	1.02172	0	0.973087	0.71683	1.44641	0.264341
Assembly of RNA Polymerase II Complex	0.661581	0.994937	0	1.59628	0	0	0
Remodeling of Epithelial Adherens Junctions	0.350025	0.965256	0.233284	1.5494	0	0.42926	0
Triacylglycerol Biosynthesis	3.10498	0.965108	0.492029	3.13796	0	0.905339	0
CLEAR Signaling Pathway	0.48971	0.962072	0	2.05793	1.23543	3.13982	0
JAK/STAT Signaling	5.0641	0.92474	0.328822	3.70373	1.06279	3.63165	2.10094
Cardiac Î²-adrenergic Signaling	0.327583	0.922725	0.640521	1.99338	0	0	0
Neuroinflammation Signaling Pathway	0	0.896671	0	0	0.39517	0	1.87769
Growth Hormone Signaling	0	0.882424	0	2.4682	0	0	0
Clathrin-mediated Endocytosis Signaling	2.08294	0.85294	0	0.396101	3.40226	2.0475	0.837479
Intrinsic Prothrombin Activation Pathway	1.16563	0.851159	0	2.44486	0	2.22372	0.446669
Amyotrophic Lateral Sclerosis Signaling	1.05474	0.850322	0.351074	1.50528	0.445613	2.8621	0
14-3-3-mediated Signaling	0.536038	0.844194	0.597423	1.35788	0.446437	0.359256	0
CXCR4 Signaling	1.66194	0.819787	0	0.571999	0	0.345435	0
Xenobiotic Metabolism AHR Signaling Pathway	2.79649	0.815466	0	2.47815	1.99591	1.68363	0
RAC Signaling	0.434111	0.804853	0	0.741163	1.67515	1.9033	0
Role of Tissue Factor in Cancer	0.257921	0.796227	0	0.492555	0.329679	0	3.25261
Relaxin Signaling	0.791031	0.772635	0	1.5104	1.09984	1.32552	0
Endocannabinoid Neuronal Synapse Pathway	0	0.757819	0	0.641002	0.27542	0	2.00162
Insulin Secretion Signaling Pathway	2.27735	0.75501	1.08584	0.264488	2.52782	2.04815	0
Breast Cancer Regulation by Stathmin1	0.55964	0.753895	0.511395	1.81111	0	0.218642	0
Role of Macrophages, Fibroblasts and Endothelial Cells in Rheumatoid Arthritis	0	0.751326	1.04899	2.1557	0.378028	1.31061	0
Reelin Signaling in Neurons	0	0.749045	0.296203	1.42183	0	0.27992	0
Crosstalk between Dendritic Cells and Natural Killer Cells	1.84592	0.746432	0.562088	0.679631	0.467921	0	0
Melanoma Signaling	0	0.740565	2.3584	0.268065	0.62086	0.301332	0.473219
tRNA Splicing	0	0.740565	0.539755	0.504846	0	1.75734	0
Hereditary Breast Cancer Signaling	0.959924	0.708138	0	1.08952	1.27265	0.678915	1.51715
Ovarian Cancer Signaling	1.74151	0.696989	0	0.872079	0.387285	0	0
UVA-Induced MAPK Signaling	0	0.689636	0.419853	0.892176	0.745789	0	1.77924
MYC Mediated Apoptosis Signaling	1.85893	0.689308	0.510839	1.11197	0	0	0
ATM Signaling	0.32524	0.687839	0	0.386444	3.02121	1.87063	0.820477
Induction of Apoptosis by HIV1	0.377267	0.687095	0	0.245199	0.71683	0.28242	1.59433
DNA damage-induced 14-3-3Ïƒ Signaling	0.377267	0.687095	0	1.32144	0	0	0
Bladder Cancer Signaling	1.71107	0.684946	0	2.30237	0	0.466917	0
Glutamate Receptor Signaling	0.320794	0.6812	0	0.381541	1.52022	2.24572	0.576659
Aldosterone Signaling in Epithelial Cells	0.493795	0.680223	0	0.529403	0	0	1.37232
Opioid Signaling Pathway	0.388432	0.656239	0	0.847183	0.702883	0.753865	1.71691
Ephrin Receptor Signaling	1.41601	0.652403	1.96739	3.8794	0	1.64529	0
Tryptophan Degradation X (Mammalian, via Tryptamine)	1.49055	0.647163	0	0.977941	1.35268	1.65679	0.704844
Osteoarthritis Pathway	1.27744	0.642211	0.230483	0	2.04192	2.84844	0
Chronic Myeloid Leukemia Signaling	0.368035	0.632959	0.936454	1.41762	1.49434	0.75696	0
ERK/MAPK Signaling	0.510196	0.623538	2.14893	0	0	0	0
IL-2 Signaling	0	0.616072	1.31106	0	0	0	0
Glioblastoma Multiforme Signaling	0.680988	0.615215	0	0.353117	0.357246	0	3.27911
Xenobiotic Metabolism PXR Signaling Pathway	1.3612	0.612157	1.00854	3.08503	0.457258	0	0
NAD Signaling Pathway	0.829322	0.587366	0	1.44082	0	0.478521	0
IL-13 Signaling Pathway	0.736109	0.586906	0	1.90033	0.592609	0.922704	0.694946
Agrin Interactions at Neuromuscular Junction	0.570974	0.583055	0.342949	1.46814	0.428645	0.76494	0
Nucleotide Excision Repair Pathway	0.559144	0.581632	0	0.940246	0.455674	1.42788	0.668689
AMPK Signaling	0	0.560236	0.406227	2.01213	1.16809	0.899123	0.588653
Pyrimidine Ribonucleotides De Novo Biosynthesis	2.011	0.539328	0	1.39376	0	0.581993	0.381746
Salvage Pathways of Pyrimidine Ribonucleotides	1.37646	0.535002	0.769707	1.89991	0	0	0.928721
Phosphatidylglycerol Biosynthesis II (Non-plastidic)	0	0.532859	0.284926	1.37937	0	0.36017	0
Mouse Embryonic Stem Cell Pluripotency	3.37949	0.514802	0	0.657073	3.16355	3.66776	0
Ethanol Degradation IV	0.547268	0.514802	0	1.32546	0.387216	0.77373	4.88287
Thrombin Signaling	0	0.499225	0.980944	1.82843	0	0.397752	0
nNOS Signaling in Skeletal Muscle Cells	0.53379	0.496153	0	1.79246	0.262903	0	0.378508
Unfolded protein response	2.47847	0.492976	0.69466	0.505785	1.72881	1.30106	0
Apelin Liver Signaling Pathway	1.22351	0.488512	0	1.69796	0.291634	0.794172	0.844519
Pyridoxal 5'-phosphate Salvage Pathway	0.318408	0.477213	0.359666	0.716307	0.27141	0.377789	1.63627
Sonic Hedgehog Signaling	0.280907	0.476975	0	0.316119	1.4754	0.352274	0.932699
Acetyl-CoA Biosynthesis I (Pyruvate Dehydrogenase Complex)	0.815859	0.466661	1.95816	1.23087	0.89934	0	0.556872
Granzyme A Signaling	3.15609	0.465378	0	1.0748	0	0.548874	0.869712
CDP-diacylglycerol Biosynthesis I	0	0.456328	2.97783	0	0.321018	0.393219	0.487955
Acute Myeloid Leukemia Signaling	0.796492	0.455542	0.251225	1.55246	0.877541	1.70654	0
Iron homeostasis signaling pathway	1.05439	0.444685	0.246444	2.3218	0.265428	0	0
DNA Methylation and Transcriptional Repression Signaling	1.79469	0.440561	0.379671	1.01865	0.927627	1.46264	0
PPAR Signaling	0.773948	0.438533	0.823424	1.43625	0	0.397884	0.362237
Prolactin Signaling	0	0.409103	0.320547	1.55188	0.847088	0.660292	0.439572
Th1 Pathway	0	0.409103	1.56995	0.61158	0	0	0
Angiopoietin Signaling	0	0.399775	0	0.412468	0.27827	0	1.55069
SNARE Signaling Pathway	0.565096	0.394303	3.01124	0	0.948823	0	0
IL-7 Signaling Pathway	2.53726	0.383573	0.831176	0.978074	0	0.619752	0
PEDF Signaling	0.404133	0.37831	0	1.51139	0.326959	0	0.772531
Inflammasome pathway	0.78557	0.37744	0	1.52338	0.252127	2.44497	0
Nitric Oxide Signaling in the Cardiovascular System	0	0.37744	0	1.52338	0	0	0
Role of JAK2 in Hormone-like Cytokine Signaling	0.444573	0.371001	0	0	0.504779	1.4636	0.451621
Apelin Adipocyte Signaling Pathway	0.501523	0.367607	0.296203	1.97965	0	1.51551	0
Antiproliferative Role of Somatostatin Receptor 2	0.845519	0.349203	1.21207	1.59317	0.668565	0.55843	0
Gustation Pathway	0	0.345106	1.43121	0.888752	0	0.558535	0
Leptin Signaling in Obesity	0.488216	0.343599	0.305157	0	1.45193	0	1.41479
Regulation of Actin-based Motility by Rho	0.799875	0.328648	1.17501	1.19908	0.628067	2.07155	0.636142
GPCR-Mediated Nutrient Sensing in Enteroendocrine Cells	4.1646	0.311069	0.26225	1.74784	0	0.230681	1.77028
Death Receptor Signaling	1.91109	0.307014	0	1.27519	0	0.252732	0.334794
UVC-Induced MAPK Signaling	0.316931	0.306211	0	0	1.74296	1.39399	0
WNT/Ca+ pathway	2.33772	0.295354	0.986169	4.09041	0.717257	2.28574	0
Synaptic Long Term Depression	0	0.286595	0	0.751096	2.96291	1.75661	0.328166
eNOS Signaling	0.28866	0.282471	0	0.561359	0.401212	1.31313	0
Netrin Signaling	1.07869	0.277958	0	1.58677	0	0	0
Dopamine Degradation	1.81121	0.27194	0.258589	0.662988	0	0.504744	2.05129
Noradrenaline and Adrenaline Degradation	0	0.269665	1.95998	0	0.881484	0	0
IL-4 Signaling	2.41356	0.261643	0.501004	0.579057	0.482161	0	0
Oxytocin Signaling Pathway	0	0.259	0.655829	0	0.281721	0.420794	1.57512
LPS/IL-1 Mediated Inhibition of RXR Function	0	0.25367	0	2.47166	0	0	0
Role of JAK family kinases in IL-6-type Cytokine Signaling	1.80761	0.239047	0.217263	0.350676	2.62378	1.54594	0
Inhibition of Angiogenesis by TSP1	0.450781	0.218229	2.01196	0	0.800894	0.519363	0
cAMP-mediated signaling	1.39061	0.205836	0.429044	0	0.75777	0.491666	1.94257
Small Cell Lung Cancer Signaling	6.52261	0	0	1.35783	4.68976	4.27948	0
Role of Pattern Recognition Receptors in Recognition of Bacteria and Viruses	4.73014	0	0	0	3.65943	2.79218	0
Thyroid Cancer Signaling	4.51411	0	0	5.45385	1.04156	1.9384	0
Xenobiotic Metabolism Signaling	4.19564	0	0.214229	2.4682	0	1.06865	0.57893
Anandamide Degradation	4.07333	0	0.539553	3.83148	0	0.297834	2.47275
Histamine Degradation	3.50183	0	0	2.82734	0	1.08831	0.970811
Endothelin-1 Signaling	3.15936	0	0.984509	0.475119	0	0	1.31755
1D-myo-inositol Hexakisphosphate Biosynthesis II (Mammalian)	2.53444	0	1.79483	3.84096	0	0.301761	0.831274
PDGF Signaling	2.30333	0	0	0.532478	0	0.554301	0.657801
Natural Killer Cell Signaling	2.13292	0	0	0.772147	0.230107	0	0.978582
Neuropathic Pain Signaling In Dorsal Horn Neurons	2.0705	0	1.12461	0	0	0.987313	0
Ethanol Degradation II	2.057	0	0.325751	0	3.11809	2.30293	0
Role of Hypercytokinemia/hyperchemokinemia in the Pathogenesis of Influenza	1.99191	0	0	0.312201	1.02892	2.36532	0
Docosahexaenoic Acid (DHA) Signaling	1.92696	0	0	0.349607	0	2.38131	1.08699
Role of PKR in Interferon Induction and Antiviral Response	1.89645	0	0	0.797477	0	0.821304	0
Assembly of RNA Polymerase I Complex	1.80761	0	0.217263	2.49936	0.485326	2.07163	0.57893
Role of WNT/GSK-3Î² Signaling in the Pathogenesis of Influenza	1.80692	0	0	0.98029	0	1.09897	0.441771
GDNF Family Ligand-Receptor Interactions	1.79055	0	0.962986	0	0	0.791237	0.425421
FcÎ³ Receptor-mediated Phagocytosis in Macrophages and Monocytes	1.75967	0	1.77811	0.767846	1.06294	0	0
Spliceosomal Cycle	1.75301	0	0	0	0	0.333268	0
Granulocyte Adhesion and Diapedesis	1.64044	0	1.24225	0	0	1.14343	0
FAK Signaling	1.54242	0	0	1.59162	0	0	0
Ephrin B Signaling	1.54242	0	0	0.639536	0	0	0
Cell Cycle: G1/S Checkpoint Regulation	1.54242	0	0	0.639536	0	0	0
GM-CSF Signaling	1.50839	0	0.243631	0.737379	0	0.455806	0.322003
Maturity Onset Diabetes of Young (MODY) Signaling	1.46161	0	0	1.37036	0.280616	0.408623	0
Melanocyte Development and Pigmentation Signaling	1.45755	0	0.312384	0.79958	0	0.318314	1.54035
White Adipose Tissue Browning Pathway	1.41028	0	0	1.47692	0.240789	0.305996	0
Myo-inositol Biosynthesis	1.35367	0	0.494439	0	0.820637	0	0
BMP signaling pathway	1.34407	0	0	1.49412	2.98845	2.48466	0.300605
Role of BRCA1 in DNA Damage Response	1.34318	0	0.305157	2.32103	0.382414	0	1.41479
Oxytocin In Spinal Neurons Signaling Pathway	1.30516	0	0	0.532478	0	0.554301	0
fMLP Signaling in Neutrophils	1.29201	0	0.211247	1.39789	0.243611	2.01899	0
IL-6 Signaling	1.2577	0	0.282809	0.888752	1.57701	0.956771	0.390294
Cholecystokinin/Gastrin-mediated Signaling	1.14451	0	1.06953	1.24561	0	0.932203	1.32381
UVB-Induced MAPK Signaling	1.13124	0	0.25838	0	0	1.83477	0
IL-15 Production	1.08076	0	0	1.81111	0	2.69435	0.296422
Estrogen-Dependent Breast Cancer Signaling	1.06488	0	0.353827	0	2.74367	5.42305	0
Endometrial Cancer Signaling	1.0129	0	0	0.493456	0	1.31435	0.785647
Cancer Drug Resistance By Drug Efflux	0.995595	0	0	1.68653	0	1.77059	0
Interferon Signaling	0.959924	0	0.713448	2.10672	0.999606	1.22228	0
NER (Nucleotide Excision Repair, Enhanced Pathway)	0.925872	0	0.310486	4.20413	0	1.06823	0
nNOS Signaling in Neurons	0.907267	0	0	1.4721	0	0	0
GÎ±i Signaling	0.875027	0	0	2.76602	0.337305	0.420223	0
Chondroitin Sulfate Biosynthesis	0.788569	0	0	1.37998	0	1.45924	0
GADD45 Signaling	0.727886	0	0	1.61232	0.362666	0.549074	0
Necroptosis Signaling Pathway	0.714361	0	2.68805	1.26843	0.29758	1.34558	0
Choline Biosynthesis III	0.64857	0	0	1.72933	0	1.24364	0
Erythropoietin Signaling Pathway	0.54216	0	0	1.76807	0	1.85321	0
FcÎ³RIIB Signaling in B Lymphocytes	0.54216	0	0	1.11249	0	1.85321	0
Calcium Transport I	0.47856	0	0.558128	1.69873	0.394053	0.587412	0
Chondroitin Sulfate Biosynthesis (Late Stages)	0.455717	0	0	0.477302	0	0	1.48998
NAD Biosynthesis III	0.412318	0	0	1.44082	0	1.52114	0
CCR3 Signaling in Eosinophils	0.399997	0	0	0	0	0	1.72421
Retinoic acid Mediated Apoptosis Signaling	0.391161	0	0.250863	1.66991	0.950323	0.829231	0
CNTF Signaling	0.362894	0	0	1.14302	0.589845	2.40008	0
Coronavirus Replication Pathway	0.335202	0	0.453842	1.33034	1.39687	0.703319	0
1D-myo-inositol Hexakisphosphate Biosynthesis V (from Ins(1,3,4)P3)	0.318408	0	1.71085	0	0.580373	0	2.34545
Thioredoxin Pathway	0.299996	0	0.211247	0.336396	0.243611	0	2.02491
Role of CHK Proteins in Cell Cycle Checkpoint Control	0.281954	0	0	1.52338	0	0.318463	0.407273
Dermatan Sulfate Biosynthesis	0.269534	0	0	0	0	0	2.14704
MSP-RON Signaling In Macrophages Pathway	0	0	0.980944	2.49612	0	1.31908	0
IL-23 Signaling Pathway	0	0	0.26225	0	0.350927	0.87454	3.13333
Trans, trans-farnesyl Diphosphate Biosynthesis	0	0	0.322241	0	0.386196	0	2.85841
LXR/RXR Activation	0	0	1.71085	0	0.27141	1.26813	0
Oxytocin In Brain Signaling Pathway	0	0	0.365815	0.357462	0.279833	0	1.66348
LPS-stimulated MAPK Signaling	0	0	0	0	0	0.225229	2.38773
Hypoxia Signaling in the Cardiovascular System	0	0	0	0	1.73151	0.45353	0
Prostate Cancer Signaling	0	0	1.62782	0.312907	0.24043	0	0
Tumoricidal Function of Hepatic Natural Killer Cells	0	0	0	0	0.538554	1.55031	0

## Sheet: IPA_metabolic_nonresponder
Full analysis results of DeepInsight3D output for metabolic and phosphorleation pathway enrichment
Table S9: IPA metabolic pathway enrichment analysis of genes selected for non-responder class
Canonical Pathways	TCGA_Gemcitabine_1	TCGA_Docetaxel_1	TCGA_Cisplatin_1	PDX_Gemcitabine_1	PDX_Erlotinib_1	PDX_Cetuximab_1	PDX_Paclitaxel_1
Pulmonary Fibrosis Idiopathic Signaling Pathway	7.34896	0.886321	1.25368	5.50335	0.506904	2.48346	2.23966
Protein Ubiquitination Pathway	0.640478	1.293	2.46243	0	6.31477	2.45186	5.24111
Axonal Guidance Signaling	3.93929	0.870437	0	4.70141	6.29889	1.08477	1.39818
Mitochondrial Dysfunction	4.15877	0.802719	0	0.709249	9.55224	1.10814	0
Epithelial Adherens Junction Signaling	3.61977	0.333614	1.7287	5.60441	1.82977	3.09021	0
Autophagy	0.379219	2.73836	4.43739	5.47167	0.684149	2.21045	0
CLEAR Signaling Pathway	1.35311	1.76948	0.475065	3.35533	0.748375	3.58081	4.03158
Molecular Mechanisms of Cancer	0.43857	4.02946	3.39314	3.977	0.302006	1.88394	0.376576
Sirtuin Signaling Pathway	1.19085	1.9813	1.27214	1.50511	5.43414	1.9552	0.767513
PI3K/AKT Signaling	2.44884	4.1883	0.263978	1.31724	2.45246	1.68604	0.53767
Tight Junction Signaling	2.2692	0.421012	0.830678	1.70845	2.62772	4.32824	0.538403
Estrogen Receptor Signaling	1.34397	3.16929	0	0	5.36292	0.785723	1.94868
Senescence Pathway	0.63081	3.01936	4.52604	1.77162	0.498137	1.51082	0.426333
HIF1Î± Signaling	0.820898	2.12869	1.99852	0.508515	2.6287	2.12492	2.07065
Sertoli Cell-Sertoli Cell Junction Signaling	1.59179	2.53584	0.765264	1.19107	3.90482	1.80873	0.477074
Coronavirus Pathogenesis Pathway	0	2.74639	5.6698	2.76592	0.33206	0.70827	0
HER-2 Signaling in Breast Cancer	0.515229	3.60327	4.90732	0.284341	0.667915	2.17056	0
Integrin Signaling	0.820898	2.97312	0.547318	2.94039	1.90307	2.46465	0.483486
Signaling by Rho Family GTPases	1.6132	2.39148	0.784566	1.62253	2.62977	2.62995	0.331337
Small Cell Lung Cancer Signaling	0.249732	2.18157	3.84737	1.69637	0	3.90766	0
Hepatic Fibrosis / Hepatic Stellate Cell Activation	7.5649	0.718499	0	1.39894	0.358647	0	1.65255
Inhibition of ARE-Mediated mRNA Degradation Pathway	1.544	0	0.724461	0	3.06286	3.50563	2.76997
RHOGDI Signaling	2.10592	2.01772	0	1.10962	3.28189	2.3132	0.770909
FAT10 Signaling Pathway	1.52219	0.64241	0.288868	0	6.78559	0.57187	1.77612
Glucocorticoid Receptor Signaling	3.04226	0.969996	0.345417	0.339053	5.47649	0.49261	0.379444
Prostate Cancer Signaling	0	5.96816	3.18229	0.959444	0	0.806121	0
Oxidative Phosphorylation	2.94885	0	0	0	7.79348	0	0
Pancreatic Adenocarcinoma Signaling	0.849884	3.59281	3.44309	1.9024	0	0.92803	0
Cyclins and Cell Cycle Regulation	0.362118	3.93248	3.13252	0.796429	0.432805	1.09435	0.753592
Cell Cycle: G1/S Checkpoint Regulation	0	3.21994	4.59441	1.08251	0	1.08668	0.370675
Germ Cell-Sertoli Cell Junction Signaling	0.794908	2.43197	0.869719	3.48663	1.25668	1.32013	0
Hepatic Fibrosis Signaling Pathway	2.05687	1.21208	1.5481	3.67178	0.626734	0.539136	0.351063
Adipogenesis pathway	0.335137	1.42703	1.74672	5.38422	0	0.39467	0.701182
RHOA Signaling	1.90802	0.557652	0	2.88813	2.18113	1.97425	0.345907
Chronic Myeloid Leukemia Signaling	0.369925	5.03523	1.89312	1.51818	0	0.979781	0
BAG2 Signaling Pathway	0.886213	1.0313	0	0	5.56499	0.270207	1.9836
STAT3 Pathway	1.6825	1.42703	0.25214	3.09714	1.94283	0	1.30588
Telomerase Signaling	0.863037	4.34314	0.698461	1.13078	0.70353	1.67666	0.2804
Cell Cycle: G2/M DNA Damage Checkpoint Regulation	0.49063	0.388035	3.24445	0	0.559002	2.81431	2.1147
PTEN Signaling	1.3766	3.44987	0.344282	1.11229	1.2765	1.10979	0.785941
RAC Signaling	0.69075	3.20909	1.27035	0.454451	1.83421	1.98282	0
Actin Cytoskeleton Signaling	1.11889	2.34075	0	2.25822	1.67018	1.51699	0.434586
Superpathway of Inositol Phosphate Compounds	1.4554	1.47423	0.454082	3.54626	0.781221	1.10526	0.358358
GP6 Signaling Pathway	3.57816	0	0.730181	2.24637	0.678935	0.427497	1.37412
RANK Signaling in Osteoclasts	0.788609	0.321965	4.13799	1.87182	0.60772	1.2789	0
Cardiac Hypertrophy Signaling (Enhanced)	1.80098	0.997817	0.720573	2.52616	1.65249	0	1.27812
HOTAIR Regulatory Pathway	3.00585	0.309192	0.964286	0.30408	0.588852	2.53268	1.18966
Glioma Signaling	0.557567	2.91319	3.32104	0.77925	0.678935	0.627843	0
Endocannabinoid Cancer Inhibition Pathway	0	2.87327	3.77847	0.801746	0.304693	1.07888	0
Reelin Signaling in Neurons	0.484164	0.702456	3.6409	0.969037	0.597485	2.4035	0
Paxillin Signaling	0.848118	2.48027	0	4.08908	1.35073	0	0
ILK Signaling	0.949555	1.23521	0.430121	2.38338	0.90886	2.38085	0.381441
Huntington's Disease Signaling	1.13266	0.726426	0.861176	0.716907	3.75676	0.384779	1.07704
p53 Signaling	0	0.285182	2.65696	2.19581	0	2.86406	0.588045
Protein Kinase A Signaling	2.20164	1.29811	0.468412	0.873163	2.43993	0.884856	0.392338
VEGF Signaling	0.613208	2.56287	0.439248	2.00565	0.469539	0.486808	1.94589
Regulation of eIF4 and p70S6K Signaling	1.19149	1.14156	1.38119	1.00951	2.12146	1.17994	0.494395
Polyamine Regulation in Colon Cancer	0.296788	1.95902	2.48866	0.708605	0.351014	2.01733	0.68522
IL-8 Signaling	1.90352	1.10372	1.31271	1.48293	0.789253	1.25004	0.663164
14-3-3-mediated Signaling	0.384632	1.54362	1.08465	3.31539	1.32367	0.45377	0.326702
Synaptogenesis Signaling Pathway	0.492562	0.52091	1.83221	0.828874	0.671793	1.46112	2.62479
HIPPO signaling	1.66392	0	0.339715	1.55673	0.684986	3.37776	0.725215
MSP-RON Signaling In Cancer Cells Pathway	0.96163	2.70783	0.652973	0.691917	0	3.28737	0
D-myo-inositol-5-phosphate Metabolism	1.16174	1.20097	0	3.14728	0.877492	1.38324	0.530607
Agrin Interactions at Neuromuscular Junction	0.264281	3.09356	0.46839	3.84201	0.582685	0	0
3-phosphoinositide Degradation	2.14933	0.694933	0	2.40338	0.693461	1.74011	0.559373
Unfolded protein response	0	0.612808	1.80101	2.43964	0.951304	1.32542	1.02138
Non-Small Cell Lung Cancer Signaling	0.243607	3.30846	2.06071	1.67286	0	0.800908	0
HGF Signaling	0.341819	2.32765	2.214	1.37393	1.22199	0.59486	0
mTOR Signaling	1.00296	0.799806	2.31873	1.42802	1.2356	0.573955	0.616297
Leukocyte Extravasation Signaling	1.53015	0.491888	0.283781	2.44389	2.17701	0.40454	0.581875
Aryl Hydrocarbon Receptor Signaling	0.308855	0.744476	2.48632	1.94534	0.588852	1.799	0
Virus Entry via Endocytic Pathways	0	2.98349	1.38326	1.08108	2.14887	0.26312	0
3-phosphoinositide Biosynthesis	1.48467	1.65609	0	2.39812	0.726298	1.15458	0.428473
UVA-Induced MAPK Signaling	0	2.18157	2.62663	2.1674	0.30822	0.554279	0
Regulation of the Epithelial-Mesenchymal Transition Pathway	2.27288	0.516661	1.22893	2.13501	0	1.01432	0.613171
Semaphorin Neuronal Repulsive Signaling Pathway	1.05851	0.589886	0.801243	1.79135	1.26088	1.71099	0.549196
Death Receptor Signaling	0.469819	0.551483	1.21606	3.97828	0.329844	1.19094	0
Glioblastoma Multiforme Signaling	0	2.39214	1.85228	3.43095	0	0	0
Regulation of Actin-based Motility by Rho	0.71242	2.22723	0.347965	0	2.88496	0.806121	0.646181
BEX2 Signaling Pathway	0.939711	1.08172	1.02798	2.1295	0	2.42475	0
WNT/Î²-catenin Signaling	1.63954	0	0.405431	4.51373	0	0.430008	0.569734
PPARÎ±/RXRÎ± Activation	0	3.77136	1.17049	2.04278	0	0.553522	0
DNA damage-induced 14-3-3Ïƒ Signaling	0	0.380425	4.93863	0.315633	0.294636	1.29988	0.308585
Ephrin Receptor Signaling	1.14875	0.903996	0	2.30505	1.11604	1.65086	0.370469
Inhibition of Angiogenesis by TSP1	0.690819	1.63943	0.985781	2.71124	0.769342	0.281143	0.400569
Inhibition of Matrix Metalloproteases	3.02671	0.998109	0	1.32988	0.746624	0.58011	0.787304
FcÎ³ Receptor-mediated Phagocytosis in Macrophages and Monocytes	0.243607	0.514282	2.06071	2.65259	0.796251	0.336125	0.861152
CREB Signaling in Neurons	1.27159	0	0	0.356593	0.60568	0	5.2
Wound Healing Signaling Pathway	3.5682	0.539295	0	1.81555	0	1.17721	0.2676
Induction of Apoptosis by HIV1	0.314578	0.563948	0.920753	3.45617	0	2.09503	0
NER (Nucleotide Excision Repair, Enhanced Pathway)	0.369925	1.98545	0.698461	0	1.37066	0.979781	1.87108
Aldosterone Signaling in Epithelial Cells	0	0.936932	1.50771	2.15854	0.725335	0.288758	1.64111
Angiopoietin Signaling	2.37324	1.63473	0.705688	0.875556	0	1.61606	0
Pulmonary Healing Signaling Pathway	2.14933	0.479926	0.636977	1.3575	0.342473	1.4465	0.776069
Hypoxia Signaling in the Cardiovascular System	0	1.70898	2.18511	0	0.276265	1.70706	1.30315
PI3K Signaling in B Lymphocytes	0	1.62929	2.88166	1.16893	0.525479	0.902884	0
Mechanisms of Viral Exit from Host Cells	0.648117	0.497021	0	1.90466	1.20844	0.965287	1.8655
Regulation Of The Epithelial Mesenchymal Transition By Growth Factors Pathway	1.07055	0.536011	1.60212	1.82331	0	1.59873	0.447259
D-myo-inositol (1,4,5,6)-Tetrakisphosphate Biosynthesis	1.38893	0.793886	0	2.25126	0.591306	1.35943	0.65447
D-myo-inositol (3,4,5,6)-tetrakisphosphate Biosynthesis	1.38893	0.793886	0	2.25126	0.591306	1.35943	0.65447
Necroptosis Signaling Pathway	0	0.781436	1.33953	2.88708	0	1.55052	0.478138
EIF2 Signaling	0.522252	0.729244	1.80243	0	2.36652	1.07801	0.38437
p70S6K Signaling	1.29616	1.03286	1.31512	2.10491	0.87351	0	0.259636
Thrombin Signaling	0.665396	1.21642	0.863695	2.58669	0.848026	0.635032	0
PEDF Signaling	0.921506	1.51963	1.45059	2.09887	0	0.766287	0
Caveolar-mediated Endocytosis Signaling	0	1.19148	0	0.570198	3.31308	1.6761	0
Ceramide Signaling	1.08335	1.78807	1.25192	1.37642	0	1.2341	0
Role of BRCA1 in DNA Damage Response	0	2.15239	3.2887	0	0.772692	0	0.514095
Role of CHK Proteins in Cell Cycle Checkpoint Control	0	2.29713	2.89769	0.886079	0	0.605129	0
Semaphorin Signaling in Neurons	0.627921	1.02191	0.571138	3.6141	0	0.848594	0
Bladder Cancer Signaling	0.737713	3.38315	0.605961	0.4393	0	0.835269	0.657163
Endocannabinoid Developing Neuron Pathway	0	3.02279	1.47694	0.826934	0.297136	0.674513	0.332986
Androgen Signaling	0.27154	0.277866	0.250684	0.269956	1.28586	0.834767	3.43529
Adrenomedullin signaling pathway	0	2.24593	0.403213	1.92027	0.460615	0.870071	0.721932
Cellular Effects of Sildenafil (Viagra)	0.320347	0.762734	0	0.490482	3.48044	0	1.54747
PDGF Signaling	1.94612	2.37289	0.555584	1.02212	0	0.644687	0
Salvage Pathways of Pyrimidine Ribonucleotides	0	2.83607	0.615576	1.0033	1.21953	0.850227	0
Cell Cycle Regulation by BTG Family Proteins	0.35781	1.07643	1.6617	1.43655	0.404255	1.0919	0.414392
UVC-Induced MAPK Signaling	0	1.86379	1.79852	1.52857	0.250937	0.718352	0.270653
TWEAK Signaling	0.35781	0	1.6617	1.43655	0	2.96384	0
Production of Nitric Oxide and Reactive Oxygen Species in Macrophages	1.00838	0.504131	2.28804	1.11866	0.729519	0.769353	0
Xenobiotic Metabolism Signaling	0.885961	0.516087	1.06075	2.22107	0.557299	0.790815	0.344962
GADD45 Signaling	0	1.06197	3.48446	1.26911	0	0.555987	0
PAK Signaling	0.965037	1.70925	0	2.08893	0.821887	0.777963	0
D-myo-inositol (1,4,5)-trisphosphate Degradation	1.30461	1.70201	1.65852	0.795799	0.265352	0.620137	0
Breast Cancer Regulation by Stathmin1	1.79382	0.937163	0	0.321672	1.12495	0	2.16767
April Mediated Signaling	0.296808	0.950193	2.89881	0.763541	0	1.42249	0
Opioid Signaling Pathway	0	1.18708	1.9539	0.273332	0.945208	0.379507	1.58269
NRF2-mediated Oxidative Stress Response	0.321692	1.78549	0.813869	0.722545	0.793114	1.18467	0.680139
Role of PKR in Interferon Induction and Antiviral Response	0	1.41117	2.17011	1.00916	0	1.70939	0
ERBB Signaling	0.490665	1.78807	1.70681	2.3139	0	0	0
GÎ±12/13 Signaling	1.72529	0.761499	1.37745	1.05095	0.263402	1.11621	0
Ovarian Cancer Signaling	1.24498	1.83228	1.35374	1.31541	0	0.546125	0
Apelin Endothelial Signaling Pathway	0.607443	1.61268	1.15857	1.86983	0.333545	0.656699	0
Regulation Of The Epithelial Mesenchymal Transition In Development Pathway	2.09887	0.646224	0	2.01009	0	1.03188	0.441427
TNFR1 Signaling	0.461891	0.367907	1.19476	2.07835	0	2.10073	0
Pyridoxal 5'-phosphate Salvage Pathway	0	2.27339	0.746408	1.34246	1.22556	0.60182	0
B Cell Activating Factor Signaling	0.28609	0.927396	2.84419	0.742519	0	1.3844	0
CD27 Signaling in Lymphocytes	0.39788	0.322732	2.2178	0.886079	0.460195	1.88774	0
Phagosome Formation	1.60336	0.61015	0	0.537412	0.923396	0	2.47699
BER (Base Excision Repair) Pathway	0	1.46882	2.06197	0.722214	0.66365	0.881968	0.339178
CXCR4 Signaling	0.383885	1.56118	0.591911	2.93899	0.327155	0.272584	0
ID1 Signaling Pathway	0.737455	0.951143	1.15914	2.02481	0	1.17942	0
Renal Cell Carcinoma Signaling	1.33978	1.56444	0.369786	1.21065	0.452931	0.520249	0.502988
IL-4 Signaling	0.744059	2.28844	1.23384	1.35558	0.337384	0	0
ERK/MAPK Signaling	1.22626	1.66963	0.510039	0.871635	0.735003	0.938181	0
Dilated Cardiomyopathy Signaling Pathway	0.253523	0.892812	0.567862	0.596122	0.733664	1.14154	1.7453
CD40 Signaling	0.296788	0.250146	2.48866	2.10878	0	0.749905	0
NGF Signaling	0.407899	1.19603	2.42447	0.851862	0.309271	0.699065	0
Actin Nucleation by ARP-WASP Complex	0.773462	2.34431	0.293152	0.405548	1.26655	0.398492	0.387643
MYC Mediated Apoptosis Signaling	0.476017	0.377811	0.734711	2.11917	0	2.14691	0
Mouse Embryonic Stem Cell Pluripotency	0.909407	1.14552	0.732504	3.06538	0	0	0
Insulin Secretion Signaling Pathway	0	0	1.2885	1.07315	1.3416	0.349149	1.7887
Glioma Invasiveness Signaling	1.54768	2.33723	0.438908	0.963484	0.543779	0	0
Role of NFAT in Cardiac Hypertrophy	0	1.23788	1.44355	1.90179	0.482995	0	0.745127
Melanoma Signaling	0.461891	2.49729	1.19476	0.99425	0.242809	0.387084	0
Factors Promoting Cardiogenesis in Vertebrates	0	0	1.09392	3.57354	0.304693	0	0.775099
Endoplasmic Reticulum Stress Pathway	0	0.937239	0.335864	2.29347	0.265352	1.8938	0
ERK5 Signaling	1.10012	0.801817	0.76057	1.85135	0.283677	0.616643	0.310027
RAR Activation	0	0.621569	0.382821	1.52543	1.32691	1.8639	0
Natural Killer Cell Signaling	0.709116	1.90193	0.615141	1.31724	1.14054	0	0
Role of MAPK Signaling in Promoting the Pathogenesis of Influenza	0	1.78922	0.913991	0.4393	0.377486	1.46371	0.668333
Remodeling of Epithelial Adherens Junctions	0.539477	0.528941	0	1.54526	1.92194	0.44461	0.670052
Role of Macrophages, Fibroblasts and Endothelial Cells in Rheumatoid Arthritis	0.731512	0.478394	1.19095	2.24555	0.46971	0.493903	0
Cardiac Hypertrophy Signaling	0.285547	0.861989	1.56975	1.34431	0.91635	0	0.624893
CDK5 Signaling	0.71242	1.74872	0	0.959444	0.362769	1.42029	0.395079
Apelin Liver Signaling Pathway	1.72486	0	0.271415	2.77882	0.207205	0	0.614348
NF-ÎºB Activation by Viruses	0	2.18184	1.09836	1.73713	0	0.559517	0
Iron homeostasis signaling pathway	0	0	0	1.085	1.95124	0.420649	2.11941
Lymphotoxin Î² Receptor Signaling	0.39788	0	1.60852	0.510456	0	3.05817	0
LPS-stimulated MAPK Signaling	0	2.58583	1.92776	0.78156	0	0.277786	0
Melatonin Signaling	0	0.428863	2.12433	0.3004	1.18148	1.23167	0.287326
ATM Signaling	0	0.523325	2.08607	0.357279	0.528841	1.48893	0.566152
TGF-Î² Signaling	0.469819	1.2807	0.516666	1.76915	0	0.591373	0.921768
Gap Junction Signaling	0	1.44832	0	1.52543	1.32691	0.331494	0.912456
Nucleotide Excision Repair Pathway	0.787096	1.13352	0	0.472333	0.434215	1.16304	1.48328
DNA Double-Strand Break Repair by Homologous Recombination	0	1.24548	2.15602	0	0.390951	1.65383	0
Clathrin-mediated Endocytosis Signaling	0.278134	0.510359	1.54514	0.868178	0.738799	0.424885	1.07771
Phagosome Maturation	0	0.304518	0	0.680996	2.08821	1.16783	1.18966
Assembly of RNA Polymerase II Complex	0.857454	0.388035	0.368341	0	0.960525	0.739436	2.1147
Circadian Rhythm Signaling	0	1.8691	0.915644	0.303417	0.340171	0	1.98631
Hereditary Breast Cancer Signaling	0.450982	2.13396	2.02396	0	0.800628	0	0
Coronavirus Replication Pathway	0	2.0485	0	0	2.88026	0.472694	0
Colorectal Cancer Metastasis Signaling	0.50507	0.81688	0.741581	1.54577	0	1.16002	0.584897
D-myo-inositol (1,4,5)-Trisphosphate Biosynthesis	0	2.51007	0.551225	0.906965	1.38257	0	0
Apoptosis Signaling	0.39488	1.14552	1.49557	0.548482	0	1.75463	0
Neuregulin Signaling	0.664361	2.64436	0.839978	0.39312	0.796141	0	0
Estrogen-mediated S-phase Entry	0	2.25652	2.19835	0.652864	0.207205	0	0
Role of p14/p19ARF in Tumor Suppression	0.966189	0.71249	2.86828	0.197064	0.542314	0	0
Fc Epsilon RI Signaling	0.424149	1.63331	1.98827	1.20343	0	0	0
Activation of IRF by Cytosolic Pattern Recognition Receptors	0	0.263055	2.56371	1.63071	0	0.787799	0
Cholecystokinin/Gastrin-mediated Signaling	0	1.63331	1.15581	2.45154	0	0	0
IL-15 Production	0	0.583522	2.01003	0.385902	0	1.66687	0.584029
Stearate Biosynthesis I (Animals)	1.41381	1.63473	0.39421	0.546224	0	1.20755	0
GNRH Signaling	0.268695	1.62193	0.659544	1.10667	0.522251	0.411223	0.597335
TR/RXR Activation	0.304496	1.85931	0.902148	0.423079	0.619939	0.65875	0.40478
Calcium Signaling	0.379219	0.351596	0.672983	0	0.684149	0.511922	2.56501
FAT10 Cancer Signaling Pathway	0.222119	0.388035	1.83313	1.56143	0	1.15029	0
CNTF Signaling	0.39788	2.29713	1.07866	0.886079	0	0	0.493473
JAK/STAT Signaling	0	2.095	1.04507	1.21065	0	0.800199	0
Ferroptosis Signaling Pathway	0	1.41242	0	0.982296	1.79102	0.963176	0
Pyrimidine Ribonucleotides Interconversion	0	2.0485	0.411746	0.328675	1.06194	1.27754	0
FLT3 Signaling in Hematopoietic Progenitor Cells	0	1.56444	2.00908	1.21065	0	0	0.259713
Triacylglycerol Biosynthesis	0	1.00258	0.259967	2.87938	0	0.827777	0
Neurotrophin/TRK Signaling	0	1.08172	2.54925	0.811606	0	0.507791	0
Neuroinflammation Signaling Pathway	0.339047	0	0.302973	2.27461	1.42941	0	0.562839
G-Protein Coupled Receptor Signaling	1.33749	0.360179	0.476164	0.843493	0.340141	0	1.55026
Sphingosine-1-phosphate Signaling	0.254855	0.574765	1.15581	1.99327	0.521065	0.321336	0
UVB-Induced MAPK Signaling	0	0.367907	1.76481	1.4966	0.5285	0.387084	0.262208
IGF-1 Signaling	0.87822	0.463378	0	2.46679	0	0.997298	0
nNOS Signaling in Neurons	0.461891	0	0.348688	0	0.914263	0.387084	2.6754
Apelin Cardiomyocyte Signaling Pathway	0	0.252746	0.447217	2.52696	0.741832	0	0.80471
Sumoylation Pathway	0	1.47685	1.0092	0.770485	0.433749	0.269674	0.739505
Synaptic Long Term Depression	0	1.53935	0	0.578551	0.326961	0	2.23629
Coagulation System	1.91587	0	0	1.51439	0.434215	0.331676	0.459504
Role of Osteoblasts, Osteoclasts and Chondrocytes in Rheumatoid Arthritis	0.673759	0	1.43135	1.88592	0	0.643576	0
PCP (Planar Cell Polarity) Pathway	1.03895	0	0.281318	2.37253	0	0.891979	0
Neurovascular Coupling Signaling Pathway	0.374997	0	0	0	1.36082	0	2.83391
Endothelin-1 Signaling	0.349621	0.894841	0	2.28588	0.312086	0	0.721932
fMLP Signaling in Neutrophils	0.322138	1.80595	0.429044	0.477606	0.87351	0.37915	0.275047
Ephrin A Signaling	0.50575	0	0.770312	1.06693	1.48474	0.427538	0.288476
Role of Tissue Factor in Cancer	0	1.32006	1.66069	0.959444	0	0.563712	0
Fatty Acid Î±-oxidation	0	0.306611	0.815272	2.07932	0.228269	1.05032	0
IL-3 Signaling	0	1.63473	1.56382	1.2746	0	0	0
IL-13 Signaling Pathway	1.02831	0	1.28029	1.74335	0	0.383146	0
Role of IL-17A in Arthritis	0.375046	0.306486	2.14488	1.29507	0	0.307842	0
Renin-Angiotensin Signaling	0	1.94216	1.0575	1.09449	0	0	0.320532
Spliceosomal Cycle	0	1.21884	1.73196	0	0.513968	0.678185	0.254055
Acute Myeloid Leukemia Signaling	0.282694	1.31728	1.70681	0.397064	0	0.617457	0
Cell Cycle Control of Chromosomal Replication	0	1.1482	0.312932	0	0	0.339455	2.48866
PPAR Signaling	0.863037	1.51448	0	0.301805	0	1.30652	0.286522
EGF Signaling	0	0.306486	2.14488	1.82002	0	0	0
TNFR2 Signaling	0.434133	0.224435	1.18791	0.524291	0	1.891	0
nNOS Signaling in Skeletal Muscle Cells	0.792169	0	0	0.56671	0.513968	0.37454	1.99303
IL-17A Signaling in Airway Cells	0.280046	0	1.82486	1.06155	0	1.06292	0
DNA Methylation and Transcriptional Repression Signaling	0	0.497021	1.51519	0	0.724738	0.560401	0.880746
Intrinsic Prothrombin Activation Pathway	2.15884	0	0	0.742519	0.683289	0.239122	0.350514
4-1BB Signaling in T Lymphocytes	0	0.208518	1.78578	0.962545	0	1.20085	0
GDNF Family Ligand-Receptor Interactions	0.409919	0.745669	0.705688	2.25763	0	0	0
Agranulocyte Adhesion and Diapedesis	1.57606	0	0	0	1.0117	0.996943	0.496546
Cardiac Î²-adrenergic Signaling	0.663871	0.569801	0	0	0.27672	0.342619	2.18772
Th2 Pathway	0.736372	0	0	2.1278	0.886272	0	0.280375
Role of MAPK Signaling in Inhibiting the Pathogenesis of Influenza	0	2.15239	1.08025	0	0.248561	0.546104	0
Prostanoid Biosynthesis	2.50211	0.438132	0	0.369919	0.34763	0	0.362449
ERBB4 Signaling	0.272045	1.87071	0.836185	1.04105	0	0	0
Type II Diabetes Mellitus Signaling	0.261662	0	1.88627	1.43127	0	0.430008	0
Basal Cell Carcinoma Signaling	1.14477	0	0	1.91187	0	0	0.951373
Role of NANOG in Mammalian Embryonic Stem Cell Pluripotency	0.68798	0.610626	0	2.08893	0	0	0.614323
tRNA Splicing	0.792169	1.79648	0.339323	0	0.513968	0	0.548915
BMP signaling pathway	0.327971	1.43456	0.597666	0.450854	0	0.449852	0.711456
Acyl-CoA Hydrolysis	1.61647	1.14114	0	0	0	0.802026	0.362449
VEGF Family Ligand-Receptor Interactions	0.535192	1.39415	0.57621	0.711561	0	0	0.684762
Granzyme A Signaling	0.267921	2.77562	0	0	0.818407	0	0
Osteoarthritis Pathway	0.293669	0	0.559808	1.69075	0.274062	0.399153	0.634791
IL-1 Signaling	0	0.841569	1.16444	0.357279	0	1.48893	0
Xenobiotic Metabolism AHR Signaling Pathway	0	0	1.36699	1.09332	0	1.37374	0
Oxytocin Signaling Pathway	0.563954	0.719859	0.330825	0.907522	0	0	1.30674
Dopamine-DARPP32 Feedback in cAMP Signaling	0	0.32033	0.287904	0.624703	0.952298	0	1.63675
Fatty Acid Î²-oxidation I	1.37663	1.34986	0.788924	0	0	0	0.297881
Glutaryl-CoA Degradation	0.451692	1.26168	0.222574	0	0	1.32445	0.549306
Nitric Oxide Signaling in the Cardiovascular System	0.355563	0.501734	0.464043	0	0.268758	0	2.15121
Melanocyte Development and Pigmentation Signaling	0	1.65516	1.14778	0.590683	0	0	0.333256
Apelin Adipocyte Signaling Pathway	0	0.602094	0	0.698382	1.73729	0	0.671814
CDP-diacylglycerol Biosynthesis I	0	0	0.551225	1.47475	0	1.68184	0
Human Embryonic Stem Cell Pluripotency	1.08365	0	0.25472	1.47787	0	0	0.836257
Notch Signaling	1.19321	0	0	1.39973	0	1.0584	0
Dermatan Sulfate Biosynthesis	1.51979	0	0	0.595311	0	0.616643	0.91476
TREM1 Signaling	0	1.1723	0	0.558072	1.62119	0	0.287326
GÎ±q Signaling	0.377522	0.635831	1.45009	0.804393	0	0.267377	0
Pyrimidine Ribonucleotides De Novo Biosynthesis	0	1.58546	0.281318	0	0.753733	0.891979	0
Regulation of Cellular Mechanics by Calpain Protease	0.535192	1.88381	0	0.711561	0.377774	0	0
WNT/Ca+ pathway	0.280046	1.35945	0	1.518	0.332735	0	0
Kinetochore Metaphase Signaling Pathway	0	0	1.80453	0	1.68491	0	0
Tumor Microenvironment Pathway	1.71626	0.562885	0	0.50299	0	0.661479	0
ERB2-ERBB3 Signaling	0	2.02096	0.246737	1.14839	0	0	0
Oncostatin M Signaling	0	2.17238	0	1.23366	0	0	0
Retinol Biosynthesis	1.13918	0	0	0	0.829473	1.42379	0
White Adipose Tissue Browning Pathway	0.806467	0.597866	0	0	0.315941	0.285304	1.38603
Pentose Phosphate Pathway	0	0	0	0.259194	0.688495	1.09432	1.34898
Choline Biosynthesis III	0.603693	0	0	2.07932	0	0	0.690304
Role of RIG1-like Receptors in Antiviral Innate Immunity	0	0	1.35663	1.14641	0	0.831167	0
IL-12 Signaling and Production in Macrophages	0	0	1.28509	1.65551	0	0.364198	0
Th1 and Th2 Activation Pathway	0.590215	0.273646	0	1.44664	0.985033	0	0
Parkinson's Signaling	0.319117	0	0	1.79718	0	0.802026	0.362449
AMPK Signaling	0	0.942286	0.861272	1.46414	0	0	0
Role of JAK1, JAK2 and TYK2 in Interferon Signaling	0	2.25652	0.760255	0.225407	0	0	0
Estrogen-Dependent Breast Cancer Signaling	0.353259	1.49781	0.631499	0.48053	0	0.277786	0
Cancer Drug Resistance By Drug Efflux	0	2.02096	0.534267	0.415871	0	0.253501	0
Apelin Pancreas Signaling Pathway	0	0.420762	1.3277	0.665261	0	0.807058	0
IL-22 Signaling	0.204362	0.306611	0.815272	1.32633	0	0.537479	0
Putrescine Degradation III	0	0.208518	0.198624	1.55557	0	1.20085	0
Phosphatidylglycerol Biosynthesis II (Non-plastidic)	0	0	0.461515	1.26467	0	1.42249	0
Endocannabinoid Neuronal Synapse Pathway	0	0.318746	0	0.490482	0.41204	0	1.91296
Endometrial Cancer Signaling	0.343399	1.53128	0.266876	0.448841	0	0.525623	0
TCA Cycle II (Eukaryotic)	0.296808	0	0	0	0.703639	0.248931	1.8655
CCR3 Signaling in Eosinophils	0.484164	0.702456	0	1.65551	0	0	0.269816
Retinoic acid Mediated Apoptosis Signaling	0.612147	0	0.259967	1.69093	0	0.511108	0
Netrin Signaling	0	0.773158	0	0	0.507641	0	1.74464
Anandamide Degradation	1.66704	0	0	0.725267	0	0.621251	0
Acute Phase Response Signaling	0	0.569801	0.521284	1.56163	0	0.342619	0
P2Y Purigenic Receptor Signaling Pathway	0	1.31988	0.626187	0.66171	0.371558	0	0
Ethanol Degradation IV	0	0.201093	0.568309	1.51439	0	0.691861	0
Interferon Signaling	0	2.51007	0	0.45647	0	0	0
Pentose Phosphate Pathway (Oxidative Branch)	0	0	0	0.497875	0	1.95424	0.489662
GM-CSF Signaling	0	1.31487	1.25691	0.357577	0	0	0
Antiproliferative Role of Somatostatin Receptor 2	0	2.12345	0	0.523326	0	0	0.266349
Dermatan Sulfate Biosynthesis (Late Stages)	1.76615	0	0	0.581872	0	0	0.563871
Calcium Transport I	0.975335	0	0	0	0	0	1.93553
Glutamate Receptor Signaling	0.24943	0	0	0.34015	0.556428	0.38705	1.37447
GABA Receptor Signaling	0	0	0	0	0.399138	0	2.47441
Thrombopoietin Signaling	0	1.95902	0.511207	0.39537	0	0	0
FGF Signaling	0	0	0.916885	1.92574	0	0	0
p38 MAPK Signaling	0	0.610626	0.569022	1.65756	0	0	0
Chondroitin Sulfate Biosynthesis	0.759224	0	0	0.331777	0	0.376487	1.3502
IL-7 Signaling Pathway	0	0.411485	0.692676	1.70991	0	0	0
Xenobiotic Metabolism General Signaling Pathway	0.269268	0.406186	0.592169	1.52727	0	0	0
Oxytocin In Spinal Neurons Signaling Pathway	0	0.541712	0	0.85556	0	0	1.36939
Antioxidant Action of Vitamin C	0.71242	0.376656	0.347965	1.30576	0	0	0
Cardiomyocyte Differentiation via BMP Receptors	0	0	0.845048	0.259194	0.239831	0	1.34898
Î±-Adrenergic Signaling	0	1.32006	0	0.423341	0.579359	0.366719	0
FXR/RXR Activation	0	0	1.33042	0.723473	0	0.573783	0
Role of MAPK Signaling in the Pathogenesis of Influenza	0	1.49781	0.631499	0.48053	0	0	0
Epoxysqualene Biosynthesis	0.512246	0.647511	0	0	1.39208	0	0
Atherosclerosis Signaling	1.7692	0	0	0.326489	0.45216	0	0
Myo-inositol Biosynthesis	1.32136	0	0.632772	0.570815	0	0	0
PFKFB4 Signaling Pathway	0	0.269787	1.419	0	0	0.807519	0
PD-1, PD-L1 cancer immunotherapy pathway	0	0	0	0.79637	1.37066	0.283252	0
Crosstalk between Dendritic Cells and Natural Killer Cells	0	0.321965	0	0.414218	1.71142	0	0
Role of JAK2 in Hormone-like Cytokine Signaling	0	0.208518	0.198624	1.55557	0	0	0.475881
Cysteine Biosynthesis III (mammalia)	0	0	0	1.36419	0	0.281143	0.787304
Embryonic Stem Cell Differentiation into Cardiac Lineages	0	0	0	0.532184	0.507144	0	1.34138
Sphingomyelin Metabolism	0.339216	0	0.447014	0	0	1.57124	0
Vitamin-C Transport	1.38238	0.216291	0	0	0	0.743765	0
Tumoricidal Function of Hepatic Natural Killer Cells	0	0	0	1.32633	0.228269	0.537479	0.240854
Tryptophan Degradation X (Mammalian, via Tryptamine)	0	0	0	1.43655	0	0.644315	0
Urate Biosynthesis/Inosine 5'-phosphate Degradation	0.215381	0	0	0.259194	1.30013	0	0.252681
Thioredoxin Pathway	1.32136	0	0	0.570815	0	0	0
Rapoport-Luebering Glycolytic Shunt	0	0	1.40994	0	0	0.404261	0
Role Of Osteoclasts In Rheumatoid Arthritis Signaling Pathway	0	0	0	0	0	0	1.58491
Spermidine Biosynthesis I	0	0	0	0	0	1.44555	0
Phenylalanine Degradation I (Aerobic)	0	1.44031	0	0	0	0	0

## Sheet: IPA_phosph_responder
Full analysis results of DeepInsight3D output for metabolic and phosphorleation pathway enrichment
Table S10: IPA phosphorleation pathway enrichment analysis of genes selected for responder clasess
Canonical Pathways	TCGA_Gemcitabine_2[phos]	TCGA_Docetaxel_2[phos]	TCGA_Cisplatin_2[phos]	PDX_Gemcitabine_2[phos]	PDX_Erlotinib_2[phos]	PDX_Cetuximab_2[phos]	PDX_Paclitaxel_2[phos]
Mitochondrial Dysfunction	6.68706	0	0	1.40691	4.82361	4.39155	0
Pulmonary Fibrosis Idiopathic Signaling Pathway	4.52926	0.775804	0.279419	3.27844	0.865476	3.22219	1.83965
Axonal Guidance Signaling	1.53293	0.948222	0	3.57204	4.63183	1.60289	1.71079
Sirtuin Signaling Pathway	3.57579	0.560489	0	0.718669	3.36079	3.86381	0
Epithelial Adherens Junction Signaling	4.22675	0	0	5.13616	0.930239	1.7832	0
RHOGDI Signaling	0.774203	1.8015	0.618877	1.15852	2.27416	3.71872	1.59731
Oxidative Phosphorylation	4.79914	0	0	0	3.71758	2.83335	0
Superpathway of Inositol Phosphate Compounds	1.93598	1.88697	1.22955	3.83358	0.813828	0.598937	0.79675
Glucocorticoid Receptor Signaling	2.25707	1.35128	0.440378	0.594059	5.06817	0.905367	0
Aryl Hydrocarbon Receptor Signaling	2.21071	0.269964	0.94132	3.91213	0.657876	2.16676	0
STAT3 Pathway	1.47594	4.60846	0	1.62174	1.59942	0	0.743643
WNT/Î²-catenin Signaling	3.7292	0	0.487211	3.50921	0	0	2.25593
HOTAIR Regulatory Pathway	1.7336	0.99659	2.51977	0.624878	1.1367	2.0888	0.81181
3-phosphoinositide Degradation	1.5817	1.33208	1.58299	2.54938	0.775877	0.692198	0.844241
PI3K/AKT Signaling	0.925666	3.97626	0	2.05152	1.85711	0.28442	0
RHOA Signaling	2.59717	0.741921	0	2.29909	1.83049	1.54983	0
3-phosphoinositide Biosynthesis	1.70555	1.89914	1.01905	2.28046	0.650828	0.588365	0.738319
D-myo-inositol-5-phosphate Metabolism	1.52239	1.28627	1.08812	2.46935	0.973895	0.660888	0.81252
EIF2 Signaling	0.926484	0	0.315728	0	2.4683	5.03036	0
Adipogenesis pathway	2.3138	0	1.68117	3.55561	0	0.257184	0.743643
Signaling by Rho Family GTPases	0.580076	1.20923	0	0.687765	1.73136	3.47455	0.853344
Molecular Mechanisms of Cancer	1.20197	0.543725	1.79803	3.47629	0	1.42104	0
Estrogen Receptor Signaling	1.79256	0.715369	0	0.307996	2.98379	1.77529	0.702238
Actin Cytoskeleton Signaling	0.966848	1.43783	0	2.40069	1.20043	2.26011	0
Cellular Effects of Sildenafil (Viagra)	0	1.53024	0	0.50095	3.43116	0	2.71687
Putrescine Degradation III	1.47161	0	0	2.37895	0.254937	3.45151	0.409976
D-myo-inositol (1,4,5,6)-Tetrakisphosphate Biosynthesis	1.4277	1.12558	1.21034	1.96289	0.666521	0.556633	0.947115
D-myo-inositol (3,4,5,6)-tetrakisphosphate Biosynthesis	1.4277	1.12558	1.21034	1.96289	0.666521	0.556633	0.947115
Basal Cell Carcinoma Signaling	3.94654	0.282609	0.244728	1.6315	0	0	1.66351
Protein Ubiquitination Pathway	2.02749	0.653213	0.990488	0	2.24782	1.82727	0
Cardiac Hypertrophy Signaling (Enhanced)	0.902575	2.1562	0	1.51505	1.40183	0	1.72636
Hepatic Fibrosis Signaling Pathway	2.78851	0.838409	0.436313	2.82771	0	0.773474	0
Regulation Of The Epithelial Mesenchymal Transition In Development Pathway	3.9062	0	0	2.27276	0	0.963963	0.518476
FAT10 Signaling Pathway	2.01297	0	0.318362	0	3.05927	2.25764	0
Synaptogenesis Signaling Pathway	0.464047	0.445782	0	1.17516	0.319403	0.672957	4.56134
Tight Junction Signaling	1.16731	0	0	1.30881	2.66922	2.2281	0.250176
Regulation of the Epithelial-Mesenchymal Transition Pathway	3.14867	0	0	2.52912	0	0.938014	0.844241
MSP-RON Signaling In Cancer Cells Pathway	0.51025	2.15281	0.652895	1.94112	0	2.10922	0
Hepatic Fibrosis / Hepatic Stellate Cell Activation	3.17281	1.00406	0	0.603993	0.56647	0	1.93912
Leukocyte Extravasation Signaling	0.989323	1.34379	0	1.43189	1.96465	0.958024	0.590121
ID1 Signaling Pathway	0.915441	1.6212	0.386502	3.31146	0	0.442294	0.541999
HIPPO signaling	1.67242	0	0.200607	2.33394	0.431056	1.92998	0.527247
Senescence Pathway	1.71396	0.96286	2.07769	1.94717	0.286122	0	0
Integrin Signaling	0.402557	0.837914	0	1.8232	1.05778	2.83542	0
IGF-1 Signaling	2.66471	0.969049	0	2.85857	0	0.447905	0
Ferroptosis Signaling Pathway	0.578909	0.996367	0	0.945794	2.06499	2.28502	0
HIF1Î± Signaling	0.430713	1.89914	0	0.714757	1.7065	2.10006	0
IL-8 Signaling	0.601201	1.87069	0.641915	1.52649	0.454394	1.69879	0
Pyrimidine Ribonucleotides Interconversion	0	0.684622	0.474024	2.38639	1.43466	1.09559	0.704872
CREB Signaling in Neurons	0	1.41022	0	0	0.553655	0	4.80155
Role of JAK1 and JAK3 in Î³c Cytokine Signaling	0.405106	5.23006	0.256645	0.788343	0	0	0
Sertoli Cell-Sertoli Cell Junction Signaling	0.290317	0.635525	0	0.34789	2.85061	1.75722	0.759844
p70S6K Signaling	1.93816	0.996367	0	3.10129	0.281333	0.271376	0
Inhibition of Matrix Metalloproteases	1.42307	0.615351	0	0.929633	1.28713	1.58727	0.670509
TR/RXR Activation	0.852267	2.37619	0.203623	1.34804	0.724675	0	0.935554
Huntington's Disease Signaling	2.23869	0.42494	0.632119	0.428094	1.53118	1.15353	0
Pyrimidine Ribonucleotides De Novo Biosynthesis	0	0.63173	0.44536	2.22993	1.322	1.01241	0.654203
Regulation Of The Epithelial Mesenchymal Transition By Growth Factors Pathway	1.00033	0.735876	0	2.17634	0	1.97823	0.375965
Regulation of eIF4 and p70S6K Signaling	1.15453	0.57657	0	0	1.86498	2.64737	0
Autophagy	1.29352	0.578161	0.973691	2.97345	0.423735	0	0
HER-2 Signaling in Breast Cancer	0.89793	0.733006	0.307896	1.30976	0.357585	2.56717	0
Neurovascular Coupling Signaling Pathway	0	1.67093	0	0.266402	1.4533	0	2.77719
Triacylglycerol Biosynthesis	2.8906	0.456235	0.92669	1.14637	0	0.735458	0
BAG2 Signaling Pathway	1.69777	0	0.203623	0.318581	2.47586	1.4523	0
Protein Kinase A Signaling	1.54084	0.913669	0	1.29876	1.5921	0.389318	0.373724
Gap Junction Signaling	0.935999	0.691104	0	1.06427	1.24275	0.660888	1.48436
Semaphorin Signaling in Neurons	0.839961	0	0.287617	3.95483	0	0.97746	0
Pulmonary Healing Signaling Pathway	0.68736	0.27821	1.08098	1.05328	0.529009	1.86439	0.553655
MSP-RON Signaling Pathway	0.530562	3.32121	0.307627	0.270448	0.454686	0.29701	0.862712
Cell Cycle: G2/M DNA Damage Checkpoint Regulation	0.649902	0	2.56984	1.17165	0.263571	1.24689	0
Mechanisms of Viral Exit from Host Cells	0.825236	1.11906	0	2.08858	0.733279	0.475566	0.638442
Phosphatidylglycerol Biosynthesis II (Non-plastidic)	2.78603	0	1.40932	0.244045	0	1.37254	0
GP6 Signaling Pathway	3.02165	0.434379	0	1.01131	0	0.510672	0.819474
Caveolar-mediated Endocytosis Signaling	0	0.264663	0	0.699615	2.81804	1.66407	0.303609
Calcium Signaling	0	1.08003	0	0.864008	1.00204	0.35022	2.43407
Tryptophan Degradation X (Mammalian, via Tryptamine)	1.24473	0	0	2.05155	0.200081	2.14006	0
Fatty Acid Î±-oxidation	0.826107	0.39623	0	1.59293	0.268182	2.54763	0
Th1 and Th2 Activation Pathway	0.693773	2.99914	0	1.39245	0.544185	0	0
RAR Activation	0.875593	0	0.670813	1.96685	0.90869	1.12791	0
TREM1 Signaling	0	3.27071	0.226419	0.372806	1.66923	0	0
mTOR Signaling	1.6454	0.392392	0.349215	0.919993	0.82801	1.33936	0
Role of Osteoblasts, Osteoclasts and Chondrocytes in Rheumatoid Arthritis	2.93034	0	0.918682	0.414774	0	0	1.20494
Virus Entry via Endocytic Pathways	0.353277	0.61399	0.918107	1.38093	1.4537	0.733559	0
Th2 Pathway	0.789217	2.21273	0	2.00323	0.423531	0	0
Circadian Rhythm Signaling	0	1.50716	0	1.69906	0.415785	0	1.7733
Androgen Signaling	0.721442	0.412209	1.84518	1.10802	0.79328	0	0.494781
Dilated Cardiomyopathy Signaling Pathway	0	1.16703	0	0.3188	1.04765	0.584992	2.19885
Ethanol Degradation IV	0.734403	0	0	2.2379	0	2.32819	0
VEGF Signaling	0.975588	1.48299	0	1.07054	0.538974	0.794352	0.425091
CDP-diacylglycerol Biosynthesis I	2.08101	0	1.47096	0.265722	0	1.45857	0
Role of p14/p19ARF in Tumor Suppression	1.16864	2.30577	0.54146	1.23195	0	0	0
tRNA Splicing	0.350227	0	1.78846	0	0.634422	0	2.47037
Endocannabinoid Neuronal Synapse Pathway	0.267791	0.816625	0	0.508452	0.342316	0	3.30167
Acetyl-CoA Biosynthesis I (Pyruvate Dehydrogenase Complex)	2.95697	0	0	0.706639	0	0.72996	0.838414
Amyotrophic Lateral Sclerosis Signaling	0	1.64666	0	0.829518	0	0.361244	2.36483
Factors Promoting Cardiogenesis in Vertebrates	1.1913	0	0.2739	2.10502	0.318685	0	1.27775
Insulin Secretion Signaling Pathway	0.39519	0.665004	0	0.859351	0.714328	0.764622	1.72826
Growth Hormone Signaling	1.08284	2.13421	0.248618	1.65825	0	0	0
p53 Signaling	0	0.673026	0.975097	1.96925	0.322091	1.18292	0
Adrenomedullin signaling pathway	0.925666	1.63439	0	0.791458	0.363759	0.28442	1.11975
Wound Healing Signaling Pathway	1.71629	0	0	0.288749	0	2.15091	0.962823
IL-9 Signaling	1.57519	2.01177	0.474024	1.03651	0	0	0
Germ Cell-Sertoli Cell Junction Signaling	0.702881	0.401601	0.227259	1.40691	0.772407	1.55513	0
PPARÎ±/RXRÎ± Activation	1.2499	0.478733	0.716907	1.74655	0	0	0.844241
Inhibition of ARE-Mediated mRNA Degradation Pathway	1.76945	0	0	0.256097	0.882249	2.12739	0
Relaxin Signaling	0.402175	1.08396	0.268228	0.465025	0.697139	0	2.1088
Cardiac Î²-adrenergic Signaling	0.633083	0.57657	0	0.324233	0.325683	0	3.15162
Paxillin Signaling	0.554864	1.32755	0	1.73418	0.704077	0.688507	0
Assembly of RNA Polymerase II Complex	1.63348	0	1.69212	0.70152	0.972047	0	0
Histamine Degradation	0.826107	0	0	1.59293	0	2.54763	0
Agranulocyte Adhesion and Diapedesis	0.257331	0.58428	0	0.311142	1.3147	2.00233	0.492443
CXCR4 Signaling	1.63045	0.647441	0	2.20699	0	0.435917	0
Human Embryonic Stem Cell Pluripotency	1.68121	0	0.23927	0.600213	0	0.454701	1.92521
JAK/STAT Signaling	0.552248	1.84156	1.15298	0.96498	0	0.370305	0
Remodeling of Epithelial Adherens Junctions	1.14577	0	0.260787	0.804351	1.43936	0.86985	0.350531
Telomerase Signaling	0.564784	1.81988	0	1.32532	0.460639	0.699488	0
Noradrenaline and Adrenaline Degradation	0.922381	0	0	2.28027	0	1.663	0
Semaphorin Neuronal Repulsive Signaling Pathway	0.646739	0.521081	0	1.73058	0.512609	0.823086	0.620859
ILK Signaling	0.679079	0.676781	0	1.33873	0.951693	1.17275	0
Melanoma Signaling	0.309994	1.49055	0	2.37935	0.263571	0.368749	0
Salvage Pathways of Pyrimidine Ribonucleotides	0.398796	0	0.501422	1.50016	1.58715	0.807151	0
Intrinsic Prothrombin Activation Pathway	1.32212	0	0.41123	0	0.712081	0.461971	1.8639
Glutamate Receptor Signaling	0	0	0.269342	0	0.366789	0.904063	3.2
Dopamine Degradation	1.06661	0	0	1.79236	0	1.87791	0
RAC Signaling	0.526628	1.29778	0	0.376828	1.19525	1.31717	0
14-3-3-mediated Signaling	1.24344	1.05697	0	1.36955	0.504976	0.510672	0
Clathrin-mediated Endocytosis Signaling	0.739058	0.301104	1.12468	1.43189	0.574247	0.483838	0
Neuroinflammation Signaling Pathway	0.464047	1.07267	0	1.70866	1.38698	0	0
Crosstalk between Dendritic Cells and Natural Killer Cells	0	2.79184	0	0.512594	1.32722	0	0
Anandamide Degradation	2.50401	0	0	1.04821	0	1.07303	0
NAD Signaling Pathway	1.96065	0.797838	0.59128	0.733755	0.512609	0	0
MYC Mediated Apoptosis Signaling	0	0	0.940871	2.37935	0	1.24689	0
Hereditary Breast Cancer Signaling	0.494369	0.347511	2.85872	0	0.840868	0	0
Role of Tissue Factor in Cancer	0.481607	1.20509	0	1.56902	0	0.915343	0.322839
UVA-Induced MAPK Signaling	0.662715	1.50156	0	1.96925	0.322091	0	0
Pyridoxal 5'-phosphate Salvage Pathway	0.435687	0	0.269342	1.80055	1.04267	0.904063	0
DNA damage-induced 14-3-3Ïƒ Signaling	0	0.429953	2.88362	0	0.297587	0.368054	0.460189
Glycolysis I	0.656733	0.315805	0.567711	0	1.81128	0.735334	0.343107
Phosphatidylcholine Biosynthesis I	0	0	1.10508	1.74684	0	0.72996	0.838414
Phagosome Formation	0	1.98983	0	0	0.754016	0	1.66994
Aldosterone Signaling in Epithelial Cells	0.769922	1.33692	0.244267	1.51243	0.261325	0.285336	0
CLEAR Signaling Pathway	1.06436	0.41657	0	1.5044	0	0.682769	0.737581
Ovarian Cancer Signaling	1.82468	0.475696	0	1.25285	0	0.508685	0.333013
1D-myo-inositol Hexakisphosphate Biosynthesis II (Mammalian)	1.7744	0	0	1.84489	0.33164	0.404709	0
Xenobiotic Metabolism AHR Signaling Pathway	1.18399	0	0	1.28655	0	1.87799	0
Induction of Apoptosis by HIV1	0.446438	0.330097	0.27376	1.83086	0	1.39577	0
nNOS Signaling in Skeletal Muscle Cells	0.3294	0.490507	0.367097	0.737231	0.281535	0.389739	1.6685
IL-2 Signaling	0.492496	3.18655	0.292447	0.248825	0	0	0
Reelin Signaling in Neurons	0.518376	0.91774	0	0.861305	0.620326	1.30205	0
Iron homeostasis signaling pathway	0.518376	0.363346	0.31761	0	1.52314	0	1.46627
Role of Macrophages, Fibroblasts and Endothelial Cells in Rheumatoid Arthritis	1.37167	1.84949	0	0.671662	0.278162	0	0
Opioid Signaling Pathway	0	0.624575	0.387788	0.804885	0.662623	0	1.65218
AMPK Signaling	0.75081	0.424956	0.808366	1.40283	0	0.384019	0.349152
G-Protein Coupled Receptor Signaling	0	1.05414	0	0.385955	0	0	2.67179
ATM Signaling	0	0.662766	2.22195	0	0.538974	0.258966	0.418195
Inositol Pyrophosphates Biosynthesis	0.631643	0	1.04958	1.63076	0	0	0.78514
Breast Cancer Regulation by Stathmin1	0	1.26886	0	0	0.870406	0.338526	1.60673
Myo-inositol Biosynthesis	2.00014	0	0	2.05127	0	0	0
Osteoarthritis Pathway	1.32512	0	0.285593	0.714492	0	0.276102	1.41874
Nitric Oxide Signaling in the Cardiovascular System	0	1.57596	0.390426	0.295172	0	0	1.75696
Ethanol Degradation II	0.514422	0	0	1.70274	0	1.78711	0
Chronic Myeloid Leukemia Signaling	0	0.930542	0.891271	1.75618	0	0.424415	0
Ephrin Receptor Signaling	0.303651	0	0	1.01043	0.50068	2.18522	0
Nucleotide Excision Repair Pathway	2.27503	0.240218	0.474024	0.533268	0.439562	0	0
Agrin Interactions at Neuromuscular Junction	0.39544	1.05047	0	1.68554	0.329884	0.479303	0
Sonic Hedgehog Signaling	1.85202	0.294175	0	1.23195	0	0.240826	0.320777
ERK/MAPK Signaling	0.765548	0	0	2.53199	0.280089	0.359494	0
Inflammasome pathway	0.313565	1.92979	0	0.903579	0.789424	0	0
Gustation Pathway	0	1.97227	0	0	0.50068	0	1.42585
Apelin Liver Signaling Pathway	2.01963	0	0	0.721318	0.209748	0	0.922359
Granzyme A Signaling	0.329402	1.99263	0.700995	0	0.825168	0	0
IL-13 Signaling Pathway	1.06413	1.20509	0	1.56902	0	0	0
Acute Myeloid Leukemia Signaling	0	1.63978	1.04783	0.826908	0	0.306193	0
Inhibition of Angiogenesis by TSP1	0	2.05627	0	0.550639	0.906394	0	0.273151
Xenobiotic Metabolism PXR Signaling Pathway	1.59688	0	0	0.846839	0	0.958024	0.375965
Glioblastoma Multiforme Signaling	0.96183	0.401601	0.227259	2.16745	0	0	0
Mouse Embryonic Stem Cell Pluripotency	1.68234	0.61399	0.46765	0.992672	0	0	0
DNA Methylation and Transcriptional Repression Signaling	0.409468	0.19847	1.92362	0	0.733279	0.475566	0
Prolactin Signaling	0.508829	1.74821	0.578915	0.900677	0	0	0
Thrombin Signaling	0.499647	0.520238	0.313095	1.33364	0.367924	0.681737	0
Angiopoietin Signaling	0	1.96752	0.647752	0.672589	0	0.412014	0
Isoleucine Degradation I	1.7057	0.448531	0	0.366196	0.313966	0.385726	0.479149
Antiproliferative Role of Somatostatin Receptor 2	0.334356	1.96752	0	0.672589	0	0.412014	0.291557
eNOS Signaling	0.377284	1.40276	0.550733	0.438086	0.905938	0	0
IL-7 Signaling Pathway	0.599665	1.39358	0.639571	1.03453	0	0	0
Leptin Signaling in Obesity	0.625016	1.43482	0	1.07146	0.528209	0	0
GPCR-Mediated Nutrient Sensing in Enteroendocrine Cells	0	1.61086	0	0.525682	0.591151	0	0.915016
Netrin Signaling	0	1.01627	0	0	0.312928	0	2.2834
Role of JAK2 in Hormone-like Cytokine Signaling	0.514422	0.703629	0.484252	1.70274	0	0.198822	0
Docosahexaenoic Acid (DHA) Signaling	0.896745	0.63173	0	1.54244	0	0.519503	0
Methionine Degradation I (to Homocysteine)	0.734403	0	0	1.43993	0.230924	0.815852	0.367755
PPAR Signaling	1.6165	0	0.891271	0	0	0.699488	0.373202
Chondroitin Sulfate Biosynthesis	0.24432	0	0	0.270448	0	0.29701	2.7576
WNT/Ca+ pathway	1.68415	0.6706	0	0.837513	0.366789	0	0
1D-myo-inositol Hexakisphosphate Biosynthesis V (from Ins(1,3,4)P3)	2.50401	0	0	1.04821	0	0	0
Th1 Pathway	0.433102	2.01749	0	0.284176	0.811237	0	0
PEDF Signaling	0.283181	0.83725	0.593327	1.82764	0	0	0
Endothelin-1 Signaling	0.533398	0.495754	0	1.79422	0.262381	0	0.375965
UVC-Induced MAPK Signaling	0	0.456235	0.92669	1.70079	0	0.358758	0
Regulation of Actin-based Motility by Rho	0.277294	0.272865	0	0	1.59909	1.28211	0
Role of JAK family kinases in IL-6-type Cytokine Signaling	0	2.54634	0.596332	0	0	0.283082	0
Apelin Adipocyte Signaling Pathway	0.240094	0.42339	0	0.272599	1.32722	0.306193	0.844184
Choline Biosynthesis III	0.405916	0	0	1.99959	0	0.447294	0.544661
NAD Biosynthesis III	1.83352	0	0	0.767037	0	0.790726	0
IL-4 Signaling	0.441288	2.13575	0	0.799279	0	0	0
SNARE Signaling Pathway	0.337854	0.633724	0	0	0.650478	0.252617	1.49566
PDGF Signaling	1.64752	0.811188	0	0.564427	0	0.340209	0
Cysteine Biosynthesis III (mammalia)	0.681276	0	0	1.35065	0.209748	0.76082	0.343107
Small Cell Lung Cancer Signaling	0	0.694082	0.513363	0.465776	0	1.66399	0
Death Receptor Signaling	0.415264	0	0.513363	1.54247	0.336838	0.517415	0
Thyroid Cancer Signaling	0.318813	0.90683	0.21959	1.45834	0	0.394749	0
White Adipose Tissue Browning Pathway	0	0.928554	0	0	0.416119	0	1.92513
Spliceosomal Cycle	0	0	1.71534	0	0.272387	1.27345	0
Vitamin-C Transport	1.4213	0	0	0.290051	0.694884	0.845635	0
cAMP-mediated signaling	0	0	0.287986	0	0.31877	0	2.62817
Oxytocin Signaling Pathway	0.497307	1.37531	0	0.596751	0	0	0.755787
Synaptic Long Term Depression	0	0.713145	0	0.59657	0	0	1.91024
Neuropathic Pain Signaling In Dorsal Horn Neurons	0.375336	0.354633	0	1.43916	0.301171	0	0.731121
FcÎ³ Receptor-mediated Phagocytosis in Macrophages and Monocytes	0.711782	0	0	1.58616	0.352263	0.536513	0
Dopamine Receptor Signaling	1.35058	0	0	1.01662	0.800684	0	0
Assembly of RNA Polymerase I Complex	0.482802	0.594758	2.08564	0	0	0	0
Role of Pattern Recognition Receptors in Recognition of Bacteria and Viruses	0	1.86307	0	0.961424	0.301975	0	0
Role of Hypercytokinemia/hyperchemokinemia in the Pathogenesis of Influenza	0	0.811188	0	2.3031	0	0	0
Leukotriene Biosynthesis	0	1.30411	0	0	1.80829	0	0
GDNF Family Ligand-Receptor Interactions	0.625016	0.951888	0	1.52967	0	0	0
Oxytocin In Spinal Neurons Signaling Pathway	0.497514	0.684622	0	0.533268	0	0	1.37834
Natural Killer Cell Signaling	0.485977	1.63439	0	0	0.962735	0	0
Ephrin B Signaling	1.06277	0	0.244728	0	0	1.74302	0
Maturity Onset Diabetes of Young (MODY) Signaling	0	0.242679	0.631532	0	0.260413	0.394749	1.51027
Dermatan Sulfate Biosynthesis	0.504829	0	0	0.255811	0	0.28167	1.97923
GM-CSF Signaling	0.39544	1.56826	0.25259	0.772701	0	0	0
Cell Cycle: G1/S Checkpoint Regulation	0	0.308709	1.34986	0.804351	0	0.500717	0
Melanocyte Development and Pigmentation Signaling	0.398796	1.05162	0	1.50016	0	0	0
Role of WNT/GSK-3Î² Signaling in the Pathogenesis of Influenza	1.37325	0	0.222971	0.659514	0	0.403281	0.285734
fMLP Signaling in Neutrophils	0.588106	1.39882	0	0.663964	0.286982	0	0
Trans, trans-farnesyl Diphosphate Biosynthesis	0	0	0	0	0.773548	2.10094	0
Cancer Drug Resistance By Drug Efflux	0	0.783562	0.307627	1.48588	0	0.29701	0
Role of BRCA1 in DNA Damage Response	0	0.237504	1.85015	0	0.784821	0	0
Superpathway of D-myo-inositol (1,4,5)-trisphosphate Metabolism	0.284935	0	0	1.53906	0.724485	0.32163	0
Purine Nucleotides De Novo Biosynthesis II	2.32613	0	0	0.536189	0	0	0
Calcium Transport I	0.548437	0	0	0.571173	0	0	1.7084
Granulocyte Adhesion and Diapedesis	0.373623	0.317358	0	0	0.422958	1.30525	0.389702
Cholecystokinin/Gastrin-mediated Signaling	1.01949	0.259019	0	1.51165	0	0	0
nNOS Signaling in Neurons	0	0	0.373943	0.370119	0.29103	0	1.69885
Estrogen-Dependent Breast Cancer Signaling	0.56371	1.33448	0.21302	0.621946	0	0	0
IL-6 Signaling	1.22738	1.44478	0	0	0	0	0
UVB-Induced MAPK Signaling	0.291886	1.43646	0	0.667906	0.246876	0	0
Superpathway of Cholesterol Biosynthesis	0.611187	0	0	0	0	2.02844	0
Chondroitin Sulfate Biosynthesis (Late Stages)	0.309994	0	0	0	0	0	2.31255
Interferon Signaling	0	0.23253	0	2.33239	0	0	0
Dolichyl-diphosphooligosaccharide Biosynthesis	0	0.663814	0	0.571173	1.31327	0	0
Asparagine Degradation I	0	1.32143	0	0	1.148	0	0
BMP signaling pathway	0.263815	0	0	0.297956	0	0	1.89348
GADD45 Signaling	0	0.36969	1.48655	0.551316	0	0	0
NAD Salvage Pathway III	1.69683	0	0	0.706639	0	0	0
NAD Biosynthesis from 2-amino-3-carboxymuconate Semialdehyde	1.69683	0	0	0.706639	0	0	0
Thioredoxin Pathway	1.69683	0	0	0.706639	0	0	0
Valine Degradation I	1.52487	0	0	0.868654	0	0	0
Retinol Biosynthesis	0	0	0	0	1.04725	1.3289	0
Retinoic acid Mediated Apoptosis Signaling	0.877136	0	0	1.43104	0	0	0
Erythropoietin Signaling Pathway	0	1.54639	0	0.744345	0	0	0
GÎ±i Signaling	0	0.357988	0	0.364458	0	0	1.43753
Superpathway of Geranylgeranyldiphosphate Biosynthesis I (via Mevalonate)	0	0	0	0	0.313966	1.84385	0
CNTF Signaling	0.251609	1.3126	0	0.591984	0	0	0
Coronavirus Replication Pathway	0	0	0	0	1.64305	0.423982	0
LXR/RXR Activation	1.70458	0	0	0	0	0.318758	0
MSP-RON Signaling In Macrophages Pathway	0	1.5933	0.394775	0	0	0	0
IL-23 Signaling Pathway	0.350227	1.60779	0	0	0	0	0
Role of CHK Proteins in Cell Cycle Checkpoint Control	0	0	1.54365	0.278116	0	0	0
Tumoricidal Function of Hepatic Natural Killer Cells	0	0.352692	0	1.43993	0	0	0
Pentose Phosphate Pathway (Non-oxidative Branch)	0	0	0	0	1.74876	0	0
Melatonin Degradation III	0	1.61719	0	0	0	0	0
Alanine Biosynthesis III	0	0	0	0	0	1.53751	0
Thiamin Salvage III	0	0	0	0	0	1.53751	0
Sulfite Oxidation IV	1.48552	0	0	0	0	0	0
Salvage Pathways of Pyrimidine Deoxyribonucleotides	0	0	0	0	1.39982	0	0
Taurine Biosynthesis	0	0	0	0	0	0	1.35863
2-ketoglutarate Dehydrogenase Complex	0	0	1.34062	0	0	0	0

## Sheet: IPA_phosph_nonresponder
Full analysis results of DeepInsight3D output for metabolic and phosphorleation pathway enrichment
Table S11: IPA phosphorleation pathway enrichment analysis of genes selected for non-responder clasess
Canonical Pathways	TCGA_Gemcitabine_1[phos]	TCGA_Docetaxel_1[phos]	TCGA_Cisplatin_1[phos]	PDX_Gemcitabine_1[phos]	PDX_Erlotinib_1[phos]	PDX_Cetuximab_1[phos]	PDX_Paclitaxel_1[phos]
Pulmonary Fibrosis Idiopathic Signaling Pathway	6.58668	0.726556	1.04647	4.91003	0.386228	2.08566	1.89524
Mitochondrial Dysfunction	4.2921	0.835649	0	0.7425	9.79742	1.16114	0
Protein Ubiquitination Pathway	0.52213	1.12865	2.20418	0	5.7903	2.14079	4.76703
Axonal Guidance Signaling	3.38939	0.698838	0	4.12767	5.58881	0.837231	1.12524
Autophagy	0.34729	2.63573	4.29672	5.30174	0.637754	2.10087	0
Sirtuin Signaling Pathway	1.30169	2.11233	1.37068	1.62512	5.7321	2.11932	0.837058
Epithelial Adherens Junction Signaling	3.34125	0.289269	1.58041	5.25739	1.65928	2.82723	0
CLEAR Signaling Pathway	1.15969	1.57229	0.395458	3.02682	0.625218	3.19629	3.64255
Molecular Mechanisms of Cancer	0.331941	3.62011	3.02037	3.53401	0	1.57543	0.283805
PI3K/AKT Signaling	2.23449	3.92689	0	1.1852	2.24613	1.51019	0.463048
Sertoli Cell-Sertoli Cell Junction Signaling	1.47024	2.39492	0.701569	1.09786	3.69678	1.66999	0.424284
FAT10 Signaling Pathway	1.48177	0.623169	0.27813	0	6.69559	0.549959	1.72911
HIF1Î± Signaling	0.723562	1.97027	1.8441	0.444319	2.42414	1.93067	1.89031
Tight Junction Signaling	1.98318	0.347837	0.707535	1.48839	2.32404	3.86859	0.437504
Small Cell Lung Cancer Signaling	0	2.07154	3.68388	1.59561	0	3.7127	0
Senescence Pathway	0.5134	2.72904	4.14212	1.54871	0.403248	1.28476	0.340069
Estrogen Receptor Signaling	1.0984	2.8004	0	0	4.78258	0.607618	1.64147
Oxidative Phosphorylation	3.0019	0	0	0	7.9141	0	0
Hepatic Fibrosis / Hepatic Stellate Cell Activation	7.08992	0.634212	0	1.25154	0.301226	0	1.47849
Coronavirus Pathogenesis Pathway	0	2.4516	5.18408	2.4433	0	0.566648	0
Integrin Signaling	0.676582	2.6749	0.454557	2.61798	1.65489	2.14272	0.38846
RHOGDI Signaling	1.91557	1.85969	0	0.994336	3.03765	2.10087	0.673909
HER-2 Signaling in Breast Cancer	0.408858	3.25377	4.47189	0	0.544576	1.86521	0
Prostate Cancer Signaling	0	5.75821	3.04069	0.892207	0	0.738874	0
Inhibition of ARE-Mediated mRNA Degradation Pathway	1.33327	0	0.617838	0	2.74016	3.12181	2.4639
Signaling by Rho Family GTPases	1.36714	2.11799	0.65567	1.39241	2.30222	2.27256	0
Pancreatic Adenocarcinoma Signaling	0.750164	3.36192	3.21527	1.73935	0	0.816478	0
Superpathway of Inositol Phosphate Compounds	1.54597	1.55055	0.487465	3.7026	0.836953	1.1842	0.385626
Cell Cycle: G1/S Checkpoint Regulation	0	3.00764	4.3181	0.976902	0	0.967653	0.321679
Cyclins and Cell Cycle Regulation	0.307323	3.66778	2.90319	0.704094	0.372562	0.963314	0.660731
Polyamine Regulation in Colon Cancer	0.337632	2.10467	2.66661	0.782446	0.395446	2.20232	0.755376
Germ Cell-Sertoli Cell Junction Signaling	0.688644	2.23606	0.771985	3.21568	1.11615	1.16114	0
Adipogenesis pathway	0.276683	1.28386	1.57907	5.00009	0	0.324983	0.602682
RHOA Signaling	1.73502	0.496206	0	2.67414	1.99888	1.78868	0.29637
BAG2 Signaling Pathway	0.811211	0.960026	0	0	5.31321	0	1.85348
Chronic Myeloid Leukemia Signaling	0.307698	4.69102	1.71539	1.35507	0	0.84524	0
Cell Cycle: G2/M DNA Damage Checkpoint Regulation	0.435857	0.349463	3.05165	0	0.500889	2.60875	1.95729
Glioma Signaling	0.540965	2.87363	3.27801	0.759979	0.660779	0.608931	0
Hepatic Fibrosis Signaling Pathway	1.78221	1.04806	1.35126	3.30058	0.509252	0.423415	0.272272
RAC Signaling	0.609386	3.00841	1.16209	0.398858	1.67995	1.80559	0
Glucocorticoid Receptor Signaling	2.58686	0.788613	0	0	4.84338	0.353785	0
GP6 Signaling Pathway	3.41536	0	0.681489	2.1333	0.627455	0.386957	1.28639
STAT3 Pathway	1.49471	1.28386	0	2.83152	1.74353	0	1.15225
PTEN Signaling	1.21951	3.19863	0.294792	0.98613	1.13327	0.967679	0.682538
Telomerase Signaling	0.746102	4.03205	0.61188	0.998456	0.606823	1.48038	0
Endocannabinoid Cancer Inhibition Pathway	0	2.77165	3.65574	0.754358	0.280302	1.01329	0
VEGF Signaling	0.592807	2.5191	0.425393	1.96486	0.453298	0.46848	1.89909
RANK Signaling in Osteoclasts	0.700633	0.28414	3.89292	1.72022	0.537999	1.14849	0
Actin Cytoskeleton Signaling	0.957092	2.11362	0	2.01613	1.46616	1.30786	0.354494
Paxillin Signaling	0.732176	2.26815	0	3.7649	1.19538	0	0
Inhibition of Angiogenesis by TSP1	0.745493	1.73218	1.0483	2.86425	0.82641	0.309056	0.432138
Reelin Signaling in Neurons	0.405736	0.615049	3.35958	0.848168	0.509615	2.14887	0
p53 Signaling	0	0.244067	2.43962	1.99228	0	2.59115	0.505817
Non-Small Cell Lung Cancer Signaling	0	3.2694	2.03025	1.64419	0	0.780519	0
Virus Entry via Endocytic Pathways	0	2.92541	1.34689	1.04792	2.0961	0.249144	0
14-3-3-mediated Signaling	0.328575	1.41351	0.981481	3.07688	1.19214	0.386957	0.27849
HOTAIR Regulatory Pathway	2.72575	0.261964	0.85259	0	0.501813	2.27066	1.04352
D-myo-inositol-5-phosphate Metabolism	1.05651	1.10957	0	2.95814	0.794208	1.2589	0.469811
HIPPO signaling	1.52044	0	0.301222	1.42874	0.611929	3.13462	0.647237
Regulation of eIF4 and p70S6K Signaling	1.0587	1.03198	1.25396	0.899353	1.93304	1.04133	0.424054
3-phosphoinositide Biosynthesis	1.43883	1.61411	0	2.34094	0.698452	1.11341	0.406018
Huntington's Disease Signaling	0.971806	0.626497	0.746445	0.608198	3.41601	0.30632	0.924679
3-phosphoinositide Degradation	1.99521	0.634212	0	2.24867	0.624649	1.5992	0.497763
tRNA Charging	0.295796	0.949477	0.91287	0.372882	2.4012	1.42345	1.23213
ILK Signaling	0.804794	1.08728	0.359948	2.13016	0.774156	2.09662	0.308786
Cardiac Hypertrophy Signaling (Enhanced)	1.51057	0.832152	0.586177	2.1895	1.38911	0	1.05162
Agrin Interactions at Neuromuscular Junction	0	2.92424	0.424861	3.62986	0.525487	0	0
IL-8 Signaling	1.69639	0.982152	1.17321	1.31979	0.680602	1.08618	0.565307
Protein Kinase A Signaling	1.94745	1.14576	0.392423	0.745578	2.17916	0.738996	0.315663
HGF Signaling	0.295173	2.17185	2.06099	1.25554	1.10945	0.520815	0
Salvage Pathways of Pyrimidine Ribonucleotides	0	3.12594	0.713413	1.15474	1.39967	1.00428	0
Synaptogenesis Signaling Pathway	0.404641	0.443638	1.64389	0.710651	0.566507	1.26428	2.35502
D-myo-inositol (1,4,5)-trisphosphate Degradation	1.53122	1.94359	1.89873	0.936277	0.323438	0.750126	0
MSP-RON Signaling In Cancer Cells Pathway	0.81937	2.45739	0.560158	0.587562	0	2.94038	0
Aryl Hydrocarbon Receptor Signaling	0.273907	0.688506	2.35643	1.82692	0.535132	1.67259	0
Unfolded protein response	0	0.541342	1.64124	2.22816	0.83957	1.17076	0.902449
UVA-Induced MAPK Signaling	0	2.01971	2.43962	1.99228	0.264658	0.47959	0
mTOR Signaling	0.88892	0.717361	2.14493	1.29301	1.10937	0.492871	0.535759
DNA damage-induced 14-3-3Ïƒ Signaling	0	0.355538	4.75264	0.292349	0.271956	1.21942	0.284759
Glioblastoma Multiforme Signaling	0	2.23606	1.71865	3.21568	0	0	0
BEX2 Signaling Pathway	0.86399	1.01027	0.95795	2.00434	0	2.27226	0
Inhibition of Matrix Metalloproteases	2.90377	0.949477	0	1.26468	0.702697	0.540368	0.74033
FcÎ³ Receptor-mediated Phagocytosis in Macrophages and Monocytes	0	0.502071	2.03025	2.61546	0.77766	0.324777	0.838445
Aldosterone Signaling in Epithelial Cells	0	0.908383	1.46812	2.10563	0.698108	0.272981	1.58424
Leukocyte Extravasation Signaling	1.39261	0.439303	0	2.26905	2.01007	0.347531	0.512297
Death Receptor Signaling	0.398763	0.483577	1.09212	3.67454	0.277919	1.0435	0
Regulation of Actin-based Motility by Rho	0.629579	2.06964	0.306244	0	2.67496	0.710937	0.571219
PPARÎ±/RXRÎ± Activation	0	3.53173	1.05949	1.86859	0	0.473652	0
Semaphorin Neuronal Repulsive Signaling Pathway	0.92707	0.51669	0.708079	1.61511	1.11827	1.51892	0.469547
NER (Nucleotide Excision Repair, Enhanced Pathway)	0.338197	1.89671	0.654998	0	1.29327	0.912584	1.76994
Angiopoietin Signaling	2.23603	1.54315	0.654892	0.811555	0	1.50539	0
Induction of Apoptosis by HIV1	0.270937	0.505848	0.835089	3.21934	0	1.90906	0
Pyridoxal 5'-phosphate Salvage Pathway	0	2.43678	0.818073	1.46311	1.34202	0.67732	0
WNT/Î²-catenin Signaling	1.42944	0	0.338971	4.12697	0	0.344998	0.472857
Cellular Effects of Sildenafil (Viagra)	0.327385	0.774575	0	0.499667	3.52851	0	1.56443
Regulation of the Epithelial-Mesenchymal Transition Pathway	1.97516	0.427697	1.05949	1.86859	0	0.834677	0.497763
PI3K Signaling in B Lymphocytes	0	1.53094	2.73525	1.0833	0.475251	0.821938	0
D-myo-inositol (1,4,5)-Trisphosphate Biosynthesis	0	3.02093	0.709678	1.16028	1.74471	0	0
Ephrin Receptor Signaling	0.993639	0.792655	0	2.07324	0.970088	1.44228	0.303849
Mechanisms of Viral Exit from Host Cells	0.585954	0.453994	0	1.77501	1.11294	0.877286	1.73249
Hypoxia Signaling in the Cardiovascular System	0	1.5676	2.01399	0	0.235712	1.53509	1.1712
D-myo-inositol (1,4,5,6)-Tetrakisphosphate Biosynthesis	1.28298	0.732664	0	2.1154	0.534927	1.24971	0.590936
D-myo-inositol (3,4,5,6)-tetrakisphosphate Biosynthesis	1.28298	0.732664	0	2.1154	0.534927	1.24971	0.590936
PDGF Signaling	1.92924	2.35633	0.548095	1.01047	0	0.634718	0
Ferroptosis Signaling Pathway	0	1.72916	0	1.25554	2.21672	1.27347	0
Necroptosis Signaling Pathway	0	0.70678	1.22848	2.68705	0	1.40194	0.424511
Ceramide Signaling	1.02807	1.72146	1.19886	1.3157	0	1.17076	0
Caveolar-mediated Endocytosis Signaling	0	1.12011	0	0.524624	3.1517	1.56544	0
Pyrimidine Ribonucleotides Interconversion	0	2.42451	0.522845	0.430095	1.3204	1.60461	0
p70S6K Signaling	1.22418	0.980344	1.25207	2.01246	0.820654	0	0
Wound Healing Signaling Pathway	3.21158	0.456077	0	1.60211	0	0.997621	0
Pulmonary Healing Signaling Pathway	1.89687	0.405337	0.543428	1.1852	0.276769	1.24362	0.654295
Role of CHK Proteins in Cell Cycle Checkpoint Control	0	2.14116	2.71079	0.801553	0	0.53352	0
Superpathway of D-myo-inositol (1,4,5)-trisphosphate Metabolism	1.17422	1.56214	1.51951	0.713024	0.668216	0.544279	0
Isoleucine Degradation I	1.3953	0.995578	0.967697	0.308619	0.287776	0.671066	1.5419
Role of BRCA1 in DNA Damage Response	0	1.98223	3.05593	0	0.681541	0	0.44624
Adrenomedullin signaling pathway	0	2.12227	0.365057	1.79851	0.413575	0.789121	0.654295
Semaphorin Signaling in Neurons	0.555205	0.932634	0.512672	3.37418	0	0.753056	0
Stearate Biosynthesis I (Animals)	1.66612	1.87119	0.477561	0.662335	0	1.44516	0
Thrombin Signaling	0.574656	1.09925	0.769762	2.37423	0.744801	0.542647	0
PEDF Signaling	0.811211	1.38425	1.31753	1.91372	0	0.665021	0
Regulation Of The Epithelial Mesenchymal Transition By Growth Factors Pathway	0.894127	0.445215	1.39962	1.5856	0	1.35423	0.356582
Apelin Endothelial Signaling Pathway	0.578318	1.56509	1.11964	1.81291	0.315347	0.624346	0
EIF2 Signaling	0.427696	0.627323	1.60737	0	2.10738	0.91153	0.310429
TWEAK Signaling	0.320455	0	1.55598	1.33531	0	2.77428	0
CREB Signaling in Neurons	0.993162	0	0	0	0.446579	0	4.52273
Cell Cycle Regulation by BTG Family Proteins	0.320455	1.00131	1.55598	1.33531	0.364781	0.99955	0.373235
Insulin Secretion Signaling Pathway	0	0	1.30561	1.08932	1.36165	0.356739	1.80472
Bladder Cancer Signaling	0.629579	3.11263	0.525232	0.370975	0	0.710937	0.56088
GADD45 Signaling	0	0.971355	3.26729	1.15658	0	0.487263	0
April Mediated Signaling	0.262734	0.878274	2.73216	0.697179	0	1.30441	0
Iron homeostasis signaling pathway	0	0	0	1.14301	2.04347	0.453581	2.20919
Production of Nitric Oxide and Reactive Oxygen Species in Macrophages	0.905902	0.451202	2.13375	1.01631	0.651093	0.679996	0
Pyrimidine Ribonucleotides De Novo Biosynthesis	0	2.26738	0.475189	0.38628	1.21087	1.46616	0
Triacylglycerol Biosynthesis	0	1.17236	0.321179	3.28924	0	1.0132	0
PAK Signaling	0.860837	1.57646	0	1.92285	0.732688	0.684013	0
B Cell Activating Factor Signaling	0.252649	0.85611	2.67837	0.676904	0	1.2675	0
ERBB Signaling	0.417935	1.6288	1.55024	2.1064	0	0	0
Endocannabinoid Developing Neuron Pathway	0	2.78969	1.33262	0.724263	0	0.574371	0.27849
TNFR1 Signaling	0.408689	0.330283	1.10002	1.92674	0	1.9306	0
UVC-Induced MAPK Signaling	0	1.73541	1.67152	1.40804	0	0.640789	0.237219
Pentose Phosphate Pathway	0	0	0	0.470622	1.17065	1.86492	2.15092
BER (Base Excision Repair) Pathway	0	1.36715	1.9295	0.657339	0.600961	0.797164	0.301716
Role of PKR in Interferon Induction and Antiviral Response	0	1.26856	1.97454	0.886202	0	1.50948	0
NGF Signaling	0.381345	1.14812	2.34674	0.810332	0.288563	0.658062	0
CD27 Signaling in Lymphocytes	0.348489	0.287413	2.06343	0.801553	0.407178	1.72394	0
Ovarian Cancer Signaling	1.0935	1.66349	1.21459	1.1688	0	0.457508	0
Melatonin Signaling	0	0.431851	2.13919	0.302755	1.19083	1.24264	0.288201
Glutaryl-CoA Degradation	0.672298	1.67352	0.327108	0	0.257283	1.85846	0.795848
Regulation Of The Epithelial Mesenchymal Transition In Development Pathway	1.89822	0.572943	0	1.82787	0	0.904318	0.378698
Melanoma Signaling	0.435857	2.42305	1.14954	0.951768	0.227641	0.36308	0
1D-myo-inositol Hexakisphosphate Biosynthesis II (Mammalian)	1.46071	1.03829	0.379	1.63748	0.304883	0.709025	0
IL-4 Signaling	0.671957	2.15232	1.1441	1.25265	0.299052	0	0
Renal Cell Carcinoma Signaling	1.24365	1.47251	0.337515	1.12708	0.410861	0.468994	0.456858
CXCR4 Signaling	0.351275	1.48795	0.553746	2.81883	0.29942	0	0
MYC Mediated Apoptosis Signaling	0.435857	0.349463	0.686453	2.00758	0	2.02172	0
Opioid Signaling Pathway	0	1.08187	1.80451	0	0.843206	0.320767	1.4336
Gap Junction Signaling	0	1.4184	0	1.49179	1.29507	0.317393	0.88257
Endoplasmic Reticulum Stress Pathway	0	0.883243	0.312077	2.17795	0.243641	1.78317	0
Glioma Invasiveness Signaling	1.42355	2.19434	0.396337	0.880858	0.487946	0	0
TCA Cycle II (Eukaryotic)	0.556885	0.283667	0	0	1.17446	0.492661	2.83803
Lymphotoxin Î² Receptor Signaling	0.371337	0	1.5448	0.480719	0	2.94236	0
GÎ±12/13 Signaling	1.53575	0.670976	1.23658	0.925914	0	0.969101	0
Xenobiotic Metabolism Signaling	0.723829	0.422965	0.901958	1.93872	0.445652	0.633493	0.265594
D-myo-inositol (1,3,4)-trisphosphate Biosynthesis	1.46071	1.03829	0.379	0.892206	0.843998	0.709025	0
Prostanoid Biosynthesis	3.23182	0.578945	0	0.504403	0.479708	0	0.495255
Role of NFAT in Cardiac Hypertrophy	0	1.13098	1.32278	1.7456	0.420573	0	0.657354
Mouse Embryonic Stem Cell Pluripotency	0.789474	1.02472	0.64393	2.80295	0	0	0
RAR Activation	0	0.561851	0.340163	1.4033	1.21222	1.70677	0
ERK5 Signaling	1.00178	0.735198	0.695418	1.71856	0.249527	0.548804	0.272845
Actin Nucleation by ARP-WASP Complex	0.671957	2.15232	0.251384	0.347422	1.12733	0.333451	0.32913
TR/RXR Activation	0.307323	1.87251	0.908814	0.426631	0.625234	0.665021	0.406257
CDK5 Signaling	0.653829	1.65543	0	0.892207	0.328509	1.32106	0.356879
Fatty Acid Î²-oxidation I	1.7856	1.68968	1.01911	0	0	0.295581	0.416417
ID1 Signaling Pathway	0.608021	0.819367	1.00494	1.7814	0	0.989997	0
ERK/MAPK Signaling	1.06904	1.50443	0.437346	0.756276	0.62948	0.800809	0
Role of MAPK Signaling in Promoting the Pathogenesis of Influenza	0	1.67586	0.842094	0.393944	0.335664	1.34272	0.603377
DNA Double-Strand Break Repair by Homologous Recombination	0	1.18731	2.06564	0	0.36571	1.56788	0
Neurovascular Coupling Signaling Pathway	0.421334	0.284359	0	0	1.47119	0	2.99868
CD40 Signaling	0.254516	0	2.31012	1.9393	0	0.659675	0
NF-ÎºB Activation by Viruses	0	2.04008	1.01011	1.60592	0	0.494206	0
Coronavirus Replication Pathway	0	1.9557	0	0	2.74989	0.434102	0
Natural Killer Cell Signaling	0.616812	1.74698	0.543428	1.1852	1.01715	0	0
Epoxysqualene Biosynthesis	1.07363	1.22644	0	0	2.8085	0	0
Putrescine Degradation III	0.206857	0.309719	0.297996	2.10345	0.230928	1.71247	0.242902
Phagosome Maturation	0	0.27988	0	0.632091	1.98068	1.08767	1.11234
Remodeling of Epithelial Adherens Junctions	0.471922	0.472526	0	1.40862	1.75772	0.38327	0.59291
Apelin Liver Signaling Pathway	1.61737	0	0.24958	2.63505	0	0	0.565843
Circadian Rhythm Signaling	0	1.77068	0.853368	0.272694	0.3056	0	1.86432
Neuregulin Signaling	0.617783	2.54253	0.792583	0.363614	0.745398	0	0
Fc Epsilon RI Signaling	0.397837	1.57646	1.92253	1.15286	0	0	0
Nucleotide Excision Repair Pathway	0.719725	1.0571	0	0.430095	0.39345	1.06848	1.37764
Androgen Signaling	0	0	0	0	1.1443	0.720084	3.15539
Dilated Cardiomyopathy Signaling Pathway	0	0.795101	0.496365	0.516179	0.637702	0.997865	1.56443
Cholecystokinin/Gastrin-mediated Signaling	0	1.55738	1.09489	2.34337	0	0	0
NRF2-mediated Oxidative Stress Response	0	1.55055	0.676055	0.586294	0.642796	0.966431	0.544314
Assembly of RNA Polymerase II Complex	0.773842	0.349463	0.330677	0	0.873053	0.660858	1.95729
nNOS Signaling in Neurons	0.480431	0	0.361193	0	0.945282	0.404026	2.74356
ATM Signaling	0	0.457163	1.90179	0.303039	0.453298	1.31411	0.485504
TGF-Î² Signaling	0.398763	1.15414	0.450895	1.59561	0	0.502578	0.808245
Hereditary Breast Cancer Signaling	0.382805	1.95872	1.85221	0	0.701189	0	0
Factors Promoting Cardiogenesis in Vertebrates	0	0	0.965015	3.26188	0	0	0.662185
Phagosome Formation	1.27174	0.465762	0	0.393033	0.704535	0	2.04529
Neurotrophin/TRK Signaling	0	1.06354	2.51858	0.795177	0	0.494206	0
Choline Biosynthesis III	0.870287	0	0	2.74362	0	0.28213	0.965576
CDP-diacylglycerol Biosynthesis I	0	0	0.735885	1.9034	0	2.21962	0
NAD Signaling Pathway	0.92707	0.76451	1.31527	0.711292	0.608037	0.520533	0
LPS-stimulated MAPK Signaling	0	2.3874	1.76395	0.690028	0	0	0
Acetyl-CoA Biosynthesis I (Pyruvate Dehydrogenase Complex)	1.47135	0	0	0.636168	0.609905	0.535322	1.57858
Estrogen-mediated S-phase Entry	0	2.14181	2.08429	0.604804	0	0	0
Glycolysis I	0.487001	0.249872	0.684783	0.195662	1.6885	0.426292	1.0951
Activation of IRF by Cytosolic Pattern Recognition Receptors	0	0.231227	2.3835	1.4913	0	0.695463	0
Cardiac Hypertrophy Signaling	0	0.777956	1.44097	1.21936	0.816958	0	0.546205
Role of p14/p19ARF in Tumor Suppression	0.893393	0.663056	2.72383	0	0.49752	0	0
Role of Macrophages, Fibroblasts and Endothelial Cells in Rheumatoid Arthritis	0.598379	0.39551	1.02973	1.97999	0.376916	0.388275	0
Apoptosis Signaling	0.330309	1.02472	1.34689	0.471579	0	1.55453	0
Breast Cancer Regulation by Stathmin1	1.40533	0.725062	0	0	0.852977	0	1.7396
Type II Diabetes Mellitus Signaling	0.308581	0	2.05114	1.57827	0	0.501768	0.282826
CNTF Signaling	0.348489	2.14116	0.987455	0.801553	0	0	0.436953
Fatty Acid Î±-oxidation	0	0.324005	0.856304	2.17795	0.243641	1.11229	0
Calcium Signaling	0.330798	0.313151	0.610121	0	0.613219	0.44847	2.38435
JAK/STAT Signaling	0	1.9264	0.941247	1.08664	0	0.69678	0
IL-15 Production	0	0.504356	1.81368	0.322332	0	1.45937	0.493471
Apelin Cardiomyocyte Signaling Pathway	0	0.238836	0.425393	2.45027	0.70683	0	0.765043
Colorectal Cancer Metastasis Signaling	0.411793	0.705447	0.635697	1.35598	0	0.983637	0.483556
Endothelin-1 Signaling	0.349065	0.894848	0	2.28962	0.311541	0	0.717363
Sumoylation Pathway	0	1.44071	0.980647	0.744911	0.41608	0.255874	0.711102
Phosphatidylglycerol Biosynthesis II (Non-plastidic)	0	0	0.684783	1.78635	0	2.07234	0
Neuroinflammation Signaling Pathway	0.298794	0	0.271342	2.13858	1.32532	0	0.504232
Tryptophan Degradation III (Eukaryotic)	0.963242	1.33131	0.239135	0	0	1.41416	0.589116
FAT10 Cancer Signaling Pathway	0	0.349463	1.70535	1.44	0	1.04147	0
Pentose Phosphate Pathway (Oxidative Branch)	0	0	0	0.766619	0	2.98813	0.756513
Dermatan Sulfate Biosynthesis	1.84235	0	0	0.745781	0	0.79428	1.12002
Clathrin-mediated Endocytosis Signaling	0	0.439303	1.38599	0.753576	0.633353	0.347531	0.937562
GNRH Signaling	0	1.50074	0.593671	1.00449	0.460152	0.353852	0.527215
Spliceosomal Cycle	0	1.22404	1.74012	0	0.516152	0.681627	0.253921
Synaptic Long Term Depression	0	1.45899	0	0.533531	0.296184	0	2.1128
IGF-1 Signaling	0.789474	0.416422	0	2.29713	0	0.895268	0
Renin-Angiotensin Signaling	0	1.93385	1.05084	1.08733	0	0	0.315348
UVB-Induced MAPK Signaling	0	0.330283	1.63858	1.37697	0.47187	0.338273	0.229324
nNOS Signaling in Skeletal Muscle Cells	0.819001	0	0	0.585544	0.531946	0.389847	2.04205
FLT3 Signaling in Hematopoietic Progenitor Cells	0	1.42757	1.84285	1.08664	0	0	0
Ephrin A Signaling	0.480431	0	0.740411	1.02639	1.43229	0.404026	0.271938
fMLP Signaling in Neutrophils	0.301588	1.74851	0.407394	0.452286	0.83363	0.354723	0.256244
tRNA Splicing	0.867261	1.91635	0.372091	0	0.565231	0	0.599688
Coagulation System	1.7856	0	0	1.4114	0.39345	0.295581	0.416417
EGF Signaling	0	0.303749	2.13823	1.8133	0	0	0
Sphingosine-1-phosphate Signaling	0	0.529624	1.07999	1.8751	0.473361	0.284657	0
Role of IL-17A in Arthritis	0.348489	0.287413	2.06343	1.2338	0	0.283773	0
Gluconeogenesis I	0.487001	0.249872	0.239135	0	1.05168	0.426292	1.75012
PCP (Planar Cell Polarity) Pathway	0.934831	0	0.248344	2.19625	0	0.79428	0
Role of Osteoblasts, Osteoclasts and Chondrocytes in Rheumatoid Arthritis	0.5826	0	1.29867	1.71415	0	0.550706	0
Acyl-CoA Hydrolysis	1.69058	1.18731	0	0	0	0.843563	0.37999
Anandamide Degradation	2.26633	0	0	0.972588	0	0.862321	0
Role of Tissue Factor in Cancer	0	1.2106	1.52998	0.864027	0	0.490211	0
IL-3 Signaling	0	1.49562	1.4269	1.14793	0	0	0
Acute Myeloid Leukemia Signaling	0.254807	1.24425	1.61792	0.363624	0	0.564852	0
Ethanol Degradation IV	0	0.283667	0.763515	1.96653	0	0.975184	0
IL-17A Signaling in Airway Cells	0.254516	0	1.7372	0.997499	0	0.990846	0
TNFR2 Signaling	0.3933	0.204365	1.11028	0.480162	0	1.76095	0
Cell Cycle Control of Chromosomal Replication	0	1.05488	0.27813	0	0	0.293886	2.30384
Nitric Oxide Signaling in the Cardiovascular System	0.381345	0.529624	0.490829	0	0.288563	0	2.23605
GDNF Family Ligand-Receptor Interactions	0.38067	0.707206	0.668101	2.16702	0	0	0
DNA Methylation and Transcriptional Repression Signaling	0	0.453994	1.41244	0	0.659691	0.501987	0.880422
IL-13 Signaling Pathway	0.890906	0	1.14091	1.55741	0	0.313336	0
VEGF Family Ligand-Receptor Interactions	0.528426	1.38425	0.57008	0.704094	0	0	0.674521
Retinol Biosynthesis	1.293	0	0	0	0.945282	1.61546	0
Dopamine-DARPP32 Feedback in cAMP Signaling	0	0.318207	0.285871	0.62144	0.948446	0	1.62393
ERBB4 Signaling	0.246693	1.78152	0.785233	0.976902	0	0	0
Serotonin Receptor Signaling	0.512983	1.3368	0	0.638452	0.99746	0	0.291398
Intrinsic Prothrombin Activation Pathway	2.05445	0	0	0.697179	0.639383	0	0.323628
Basal Cell Carcinoma Signaling	1.04536	0	0	1.77838	0	0	0.866204
4-1BB Signaling in T Lymphocytes	0	0	1.67781	0.890064	0	1.10518	0
Granzyme A Signaling	0.246081	2.65567	0	0	0.766384	0	0
Purine Nucleotides De Novo Biosynthesis II	1.99236	0	0	0.470622	1.17065	0	0
Role of MAPK Signaling in Inhibiting the Pathogenesis of Influenza	0	2.0698	1.02821	0	0	0.507318	0
Chondroitin Sulfate Biosynthesis	0.981594	0	0	0.442435	0	0.517604	1.66066
IL-1 Signaling	0	0.785197	1.09212	0.324472	0	1.38548	0
Vitamin-C Transport	1.80069	0.296299	0	0.237728	0.219058	1.01814	0
BMP signaling pathway	0.283621	1.32213	0.537445	0.398363	0	0.39041	0.634031
White Adipose Tissue Browning Pathway	0.84581	0.624036	0	0	0.334369	0.304201	1.43492
Cardiac Î²-adrenergic Signaling	0.610204	0.529207	0	0	0	0.30742	2.06547
Role of NANOG in Mammalian Embryonic Stem Cell Pluripotency	0.58366	0.529624	0	1.8751	0	0	0.521332
PPAR Signaling	0.746102	1.36513	0	0.252502	0	1.14157	0
Sphingomyelin Metabolism	0.52686	0	0.648351	0	0	2.28726	0
Calcium Transport I	1.17744	0	0	0	0	0	2.27695
Melanocyte Development and Pigmentation Signaling	0	1.54192	1.05892	0.531633	0	0	0.29283
Agranulocyte Adhesion and Diapedesis	1.34827	0	0	0	0.850736	0.822565	0.400088
Pentose Phosphate Pathway (Non-oxidative Branch)	0	0	0	0	1.67837	0	1.7138
CMP-N-acetylneuraminate Biosynthesis I (Eukaryotes)	0	0.848056	0	0	0	0.661136	1.87895
Cysteine Biosynthesis III (mammalia)	0	0	0	1.84343	0	0.447105	1.0951
Cancer Drug Resistance By Drug Efflux	0	2.10467	0.564158	0.442435	0	0.274021	0
Myo-inositol Biosynthesis	1.76861	0	0.832483	0.766619	0	0	0
WNT/Ca+ pathway	0.262594	1.31259	0	1.46311	0.313693	0	0
TREM1 Signaling	0	1.08202	0	0.500972	1.49355	0	0.251379
Apelin Adipocyte Signaling Pathway	0	0.531227	0	0.611602	1.56479	0	0.583938
Th2 Pathway	0.620086	0	0	1.89889	0.758658	0	0
PFKFB4 Signaling Pathway	0	0.369959	1.77586	0	0	1.1008	0
Tumor Microenvironment Pathway	1.6317	0.529207	0	0.468764	0	0.614321	0
Endocannabinoid Neuronal Synapse Pathway	0	0.329937	0	0.50786	0.427766	0	1.95497
Regulation of Cellular Mechanics by Calpain Protease	0.469947	1.74559	0	0.636655	0.329732	0	0
AMPK Signaling	0	0.916942	0.836947	1.42756	0	0	0
Oncostatin M Signaling	0	2.03796	0	1.13757	0	0	0
Kinetochore Metaphase Signaling Pathway	0	0	1.63006	0	1.50136	0	0
Estrogen-Dependent Breast Cancer Signaling	0.332997	1.44984	0.604863	0.456974	0	0.259924	0
Parkinson's Signaling	0.295661	0	0	1.70998	0	0.750126	0.337113
Human Embryonic Stem Cell Pluripotency	0.979879	0	0	1.35846	0	0	0.750582
GÎ±q Signaling	0.344936	0.595928	1.37837	0.75267	0	0	0
Role of JAK1, JAK2 and TYK2 in Interferon Signaling	0	2.14181	0.709678	0.205233	0	0	0
IL-12 Signaling and Production in Macrophages	0	0	1.19132	1.53565	0	0.317915	0
Glutamate Receptor Signaling	0.262594	0	0	0.355754	0.580399	0.406907	1.41805
Heme Biosynthesis II	0	0	1.5163	0.542498	0.517288	0.446145	0
Dermatan Sulfate Biosynthesis (Late Stages)	1.82194	0	0	0.602583	0	0	0.582312
Ethanol Degradation II	0.362038	0	0.540084	1.4517	0	0.652201	0
Netrin Signaling	0	0.764454	0	0	0.500135	0	1.72473
Ceramide Biosynthesis	0.575812	1.76387	0	0	0	0	0.626453
Retinoic acid Mediated Apoptosis Signaling	0.586348	0	0.248344	1.64254	0	0.487263	0
P2Y Purigenic Receptor Signaling Pathway	0	1.31504	0.622541	0.65771	0.36849	0	0
Endometrial Cancer Signaling	0.31698	1.46375	0.248344	0.418794	0	0.487263	0
FXR/RXR Activation	0	0	1.34937	0.73598	0.25329	0.585681	0
Osteoarthritis Pathway	0	0	0.493313	1.53638	0	0.335369	0.551273
ERB2-ERBB3 Signaling	0	1.87119	0	1.0402	0	0	0
Urate Biosynthesis/Inosine 5'-phosphate Degradation	0.336609	0	0	0.388419	1.79384	0	0.37999
Tryptophan Degradation X (Mammalian, via Tryptamine)	0	0	0.239135	1.78635	0	0.860107	0
Colanic Acid Building Blocks Biosynthesis	0	2.11125	0	0	0.36571	0	0.37999
Antiproliferative Role of Somatostatin Receptor 2	0	2.0698	0	0.500972	0	0	0.251379
Thrombopoietin Signaling	0	1.93424	0.500654	0.385884	0	0	0
Histamine Degradation	0	0	0.312077	1.39318	0	1.11229	0
Leukotriene Biosynthesis	0.315202	0.433935	0	0	1.70963	0	0.35761
Molybdenum Cofactor Biosynthesis	0	0	0.922658	0	0	1.88724	0
Oxytocin In Spinal Neurons Signaling Pathway	0	0.545626	0	0.862501	0	0	1.37764
Interferon Signaling	0	2.37029	0	0.414851	0	0	0
Inositol Pyrophosphates Biosynthesis	0	0	1.61646	0.585939	0	0	0.576415
Phosphatidylcholine Biosynthesis I	0	0	0	1.59905	0	0.535322	0.626453
Î±-Adrenergic Signaling	0	1.34693	0	0.435364	0.595361	0.379016	0
Acetyl-CoA Biosynthesis III (from Citrate)	0	0	0	0	0	1.31843	1.42271
FGF Signaling	0	0	0.877624	1.85598	0	0	0
GABA Receptor Signaling	0	0	0	0	0.36849	0	2.3624
CCR3 Signaling in Eosinophils	0.438302	0.65179	0	1.55485	0	0	0
Spermidine Biosynthesis I	0	0	0	0	0	2.63722	0
Dolichol and Dolichyl Phosphate Biosynthesis	0	0	0	0	0	2.63722	0
IL-7 Signaling Pathway	0	0.377869	0.641971	1.60592	0	0	0
Acute Phase Response Signaling	0	0.48874	0.44402	1.3799	0	0.273523	0
p38 MAPK Signaling	0	0.529624	0.490829	1.47546	0	0	0
Glycine Cleavage Complex	0	0	0.760001	0	0	0	1.7138
Role of MAPK Signaling in the Pathogenesis of Influenza	0	1.42757	0.593019	0.446618	0	0	0
Rapoport-Luebering Glycolytic Shunt	0	0	1.86947	0	0	0.592155	0
Chondroitin Sulfate Biosynthesis (Late Stages)	0.773842	0	0	0.256116	0	0	1.40035
The Visual Cycle	0.195566	0	0.284778	0	0.219058	1.64591	0
Ketolysis	0	0	1.42836	0	0	0.410242	0.495255
Xenobiotic Metabolism General Signaling Pathway	0	0.364001	0.535349	1.40784	0	0	0
Phenylalanine Degradation I (Aerobic)	0	2.28177	0	0	0	0	0
Purine Nucleotides Degradation II (Aerobic)	0.246081	0	0	0.292349	1.43184	0	0.284759
Dopamine Degradation	0	0	0	1.53731	0	0.704535	0
Noradrenaline and Adrenaline Degradation	0.320455	0	0	1.33531	0	0.582165	0
Atherosclerosis Signaling	1.57793	0	0	0.274255	0.383038	0	0
Crosstalk between Dendritic Cells and Natural Killer Cells	0	0.28414	0	0.363624	1.56479	0	0
Chondroitin and Dermatan Biosynthesis	0	0	0	0	0	1.51722	0.685393
Glycogen Degradation II	0.386237	1.3097	0	0	0.416707	0	0
Thioredoxin Pathway	1.47135	0	0	0.636168	0	0	0
Folate Transformations I	0	0	1.5163	0	0	0	0.533164
Role of JAK2 in Hormone-like Cytokine Signaling	0	0	0	1.4517	0	0	0.432138
Glucose and Glucose-1-phosphate Degradation	0	1.3097	0	0	0.416707	0	0
Adenine and Adenosine Salvage VI	0	0	1.5043	0	0	0	0
L-cysteine Degradation II	0	0	0	1.43363	0	0	0
Histamine Biosynthesis	0	0	0	0	1.40403	0	0
GDP-glucose Biosynthesis	0	1.3803	0	0	0	0	0
Methylglyoxal Degradation VI	1.3652	0	0	0	0	0	0
Role Of Osteoclasts In Rheumatoid Arthritis Signaling Pathway	0	0	0	0	0	0	1.34073
Alanine Biosynthesis III	0	0	0	0	0	1.31843	0
Acyl Carrier Protein Metabolism	0	0	0	0	0	1.31843	0
Thiamin Salvage III	0	0	0	0	0	1.31843	0

## Sheet: Reactome_pathway_enrichment
Full analysis results of DeepInsight3D output for metabolic and phosphorleation pathway enrichment
Table S12: Enrichment results for metabolic pathways as defined by the Reactome database.
Source/Drug	Description	ID	pvalue	p.adjust	qvalue	Count	Response set (1=responder; 0=nonresponder)
PDX_Paclitaxel	Neuronal System	R-HSA-112316	1.26139e-08	7.39174e-06	7.03723e-06	32	1
PDX_Erlotinib	Prefoldin mediated transfer of substrate to CCT/TriC	R-HSA-389957	1.1e-08	1.13e-05	8.94e-06	12	0
PDX_Erlotinib	Vif-mediated degradation of APOBEC3G	R-HSA-180585	2.12e-08	1.13e-05	8.94e-06	16	0
PDX_Erlotinib	Cooperation of Prefoldin and TriC/CCT in actin and tubulin folding	R-HSA-389958	6.63e-08	2.36e-05	1.87e-05	12	0
PDX_Erlotinib	Antigen processing-Cross presentation	R-HSA-1236975	9.08e-08	2.42e-05	1.92e-05	21	0
PDX_Erlotinib	Negative regulation of NOTCH4 signaling	R-HSA-9604323	1.52e-07	3.01e-05	2.38e-05	15	0
PDX_Erlotinib	Folding of actin by CCT/TriC	R-HSA-390450	1.69e-07	3.01e-05	2.38e-05	7	0
TCGA_Gemicitabine	Collagen chain trimerization	R-HSA-8948216	2.84e-08	2.89e-05	2.71e-05	14	0
PDX_Erlotinib	Respiratory electron transport, ATP synthesis by chemiosmotic coupling, and heat production by uncoupling proteins.	R-HSA-163200	2.56e-07	3.85e-05	3.05e-05	23	0
PDX_Erlotinib	Translation	R-HSA-72766	2.89e-07	3.85e-05	3.05e-05	39	0
PDX_Erlotinib	Oxygen-dependent proline hydroxylation of Hypoxia-inducible Factor Alpha	R-HSA-1234176	4.59e-07	4.96e-05	3.93e-05	16	0
PDX_Erlotinib	Regulation of ornithine decarboxylase (ODC)	R-HSA-350562	4.65e-07	4.96e-05	3.93e-05	14	0
PDX_Erlotinib	ER-Phagosome pathway	R-HSA-1236974	5.33e-07	5.17e-05	4.09e-05	18	0
TCGA_Gemicitabine	Collagen degradation	R-HSA-1442490	1.3e-07	5.17e-05	4.86e-05	16	0
TCGA_Gemicitabine	Extracellular matrix organization	R-HSA-1474244	1.52e-07	5.17e-05	4.86e-05	39	0
TCGA_Gemicitabine	Collagen biosynthesis and modifying enzymes	R-HSA-1650814	2.58e-07	6.56e-05	6.16e-05	16	0
PDX_Erlotinib	FBXL7 down-regulates AURKA during mitotic entry and in early mitosis	R-HSA-8854050	1e-06	8.88e-05	7.03e-05	14	0
TCGA_Gemicitabine	Assembly of collagen fibrils and other multimeric structures	R-HSA-2022090	4.06e-07	8.27e-05	7.76e-05	15	0
PDX_Erlotinib	Regulation of RUNX3 expression and activity	R-HSA-8941858	1.27e-06	0.000102	8.11e-05	14	0
PDX_Erlotinib	Autodegradation of Cdh1 by Cdh1:APC/C	R-HSA-174084	1.34e-06	0.000102	8.11e-05	15	0
PDX_Erlotinib	Degradation of DVL	R-HSA-4641258	2.03e-06	0.000123	9.72e-05	14	0
PDX_Erlotinib	Stabilization of p53	R-HSA-69541	2.03e-06	0.000123	9.72e-05	14	0
PDX_Erlotinib	Cross-presentation of soluble exogenous antigens (endosomes)	R-HSA-1236978	2.36e-06	0.000123	9.72e-05	13	0
PDX_Erlotinib	Regulation of activated PAK-2p34 by proteasome mediated degradation	R-HSA-211733	2.36e-06	0.000123	9.72e-05	13	0
PDX_Erlotinib	Host Interactions of HIV factors	R-HSA-162909	2.37e-06	0.000123	9.72e-05	22	0
PDX_Erlotinib	RUNX1 regulates transcription of genes involved in differentiation of HSCs	R-HSA-8939236	2.7e-06	0.000123	9.72e-05	22	0
PDX_Erlotinib	Cellular response to hypoxia	R-HSA-1234174	2.87e-06	0.000123	9.72e-05	16	0
PDX_Erlotinib	APC/C:Cdc20 mediated degradation of Securin	R-HSA-174154	3.09e-06	0.000123	9.72e-05	15	0
PDX_Erlotinib	Regulation of RAS by GAPs	R-HSA-5658442	3.76e-06	0.000123	9.72e-05	15	0
PDX_Erlotinib	Hedgehog 'off' state	R-HSA-5610787	3.77e-06	0.000123	9.72e-05	20	0
PDX_Erlotinib	Vpu mediated degradation of CD4	R-HSA-180534	3.8e-06	0.000123	9.72e-05	13	0
PDX_Erlotinib	Autodegradation of the E3 ubiquitin ligase COP1	R-HSA-349425	3.8e-06	0.000123	9.72e-05	13	0
PDX_Erlotinib	Ubiquitin Mediated Degradation of Phosphorylated Cdc25A	R-HSA-69601	3.8e-06	0.000123	9.72e-05	13	0
PDX_Erlotinib	p53-Independent DNA Damage Response	R-HSA-69610	3.8e-06	0.000123	9.72e-05	13	0
PDX_Erlotinib	p53-Independent G1/S DNA damage checkpoint	R-HSA-69613	3.8e-06	0.000123	9.72e-05	13	0
PDX_Erlotinib	Ubiquitin-dependent degradation of Cyclin D	R-HSA-75815	3.8e-06	0.000123	9.72e-05	13	0
PDX_Erlotinib	The citric acid (TCA) cycle and respiratory electron transport	R-HSA-1428517	3.86e-06	0.000123	9.72e-05	26	0
PDX_Erlotinib	Degradation of GLI1 by the proteasome	R-HSA-5610780	3.92e-06	0.000123	9.72e-05	14	0
PDX_Erlotinib	Degradation of GLI2 by the proteasome	R-HSA-5610783	3.92e-06	0.000123	9.72e-05	14	0
PDX_Erlotinib	GLI3 is processed to GLI3R by the proteasome	R-HSA-5610785	3.92e-06	0.000123	9.72e-05	14	0
PDX_Erlotinib	The role of GTSE1 in G2/M progression after G2 checkpoint	R-HSA-8852276	4.13e-06	0.000126	9.96e-05	16	0
PDX_Erlotinib	Formation of tubulin folding intermediates by CCT/TriC	R-HSA-389960	4.53e-06	0.000134	0.000106	9	0
PDX_Erlotinib	Regulation of Apoptosis	R-HSA-169911	4.78e-06	0.000138	0.000109	13	0
TCGA_Gemicitabine	Collagen formation	R-HSA-1474290	8e-07	0.000136	0.000127	18	0
PDX_Erlotinib	SCF-beta-TrCP mediated degradation of Emi1	R-HSA-174113	7.44e-06	0.000197	0.000156	13	0
PDX_Erlotinib	Degradation of AXIN	R-HSA-4641257	7.44e-06	0.000197	0.000156	13	0
PDX_Erlotinib	Complex I biogenesis	R-HSA-6799198	7.44e-06	0.000197	0.000156	13	0
PDX_Erlotinib	APC/C:Cdh1 mediated degradation of Cdc20 and other APC/C:Cdh1 targeted proteins in late mitosis/early G1	R-HSA-174178	7.96e-06	0.000197	0.000156	15	0
PDX_Erlotinib	Cdc20:Phospho-APC/C mediated degradation of Cyclin A	R-HSA-174184	7.96e-06	0.000197	0.000156	15	0
PDX_Erlotinib	CDK-mediated phosphorylation and removal of Cdc6	R-HSA-69017	7.96e-06	0.000197	0.000156	15	0
PDX_Erlotinib	Respiratory electron transport	R-HSA-611105	8.98e-06	0.000211	0.000167	18	0
PDX_Erlotinib	AUF1 (hnRNP D0) binds and destabilizes mRNA	R-HSA-450408	9.2e-06	0.000211	0.000167	13	0
PDX_Erlotinib	Hh mutants that don't undergo autocatalytic processing are degraded by ERAD	R-HSA-5362768	9.2e-06	0.000211	0.000167	13	0
PDX_Erlotinib	APC:Cdc20 mediated degradation of cell cycle proteins prior to satisfation of the cell cycle checkpoint	R-HSA-179419	9.52e-06	0.000211	0.000167	15	0
PDX_Erlotinib	Transcriptional regulation by RUNX1	R-HSA-8878171	9.56e-06	0.000211	0.000167	31	0
PDX_Erlotinib	Signaling by NOTCH4	R-HSA-9013694	9.72e-06	0.000211	0.000167	16	0
PDX_Erlotinib	UCH proteinases	R-HSA-5689603	1.2e-05	0.000255	0.000202	18	0
PDX_Paclitaxel	Nitric oxide stimulates guanylate cyclase	R-HSA-392154	7.25013e-07	0.000212429	0.000202241	7	1
PDX_Erlotinib	p53-Dependent G1 DNA Damage Response	R-HSA-69563	1.28e-05	0.000263	0.000208	14	0
PDX_Erlotinib	p53-Dependent G1/S DNA damage checkpoint	R-HSA-69580	1.28e-05	0.000263	0.000208	14	0
PDX_Erlotinib	APC/C:Cdc20 mediated degradation of mitotic proteins	R-HSA-176409	1.34e-05	0.00027	0.000214	15	0
PDX_Erlotinib	Interleukin-1 signaling	R-HSA-9020702	1.37e-05	0.000271	0.000215	18	0
PDX_Erlotinib	Cellular responses to stress	R-HSA-2262752	1.41e-05	0.000273	0.000216	46	0
PDX_Paclitaxel	cGMP effects	R-HSA-418457	1.54799e-06	0.000242248	0.000230629	6	1
PDX_Paclitaxel	Protein-protein interactions at synapses	R-HSA-6794362	1.65357e-06	0.000242248	0.000230629	12	1
PDX_Erlotinib	Activation of APC/C and APC/C:Cdc20 mediated degradation of mitotic proteins	R-HSA-176814	1.59e-05	0.000303	0.00024	15	0
PDX_Erlotinib	Hh mutants abrogate ligand secretion	R-HSA-5387390	1.69e-05	0.000305	0.000242	13	0
PDX_Erlotinib	NIK-->noncanonical NF-kB signaling	R-HSA-5676590	1.69e-05	0.000305	0.000242	13	0
PDX_Erlotinib	CDT1 association with the CDC6:ORC:origin complex	R-HSA-68827	1.69e-05	0.000305	0.000242	13	0
PDX_Erlotinib	RHO GTPases activate PKNs	R-HSA-5625740	1.72e-05	0.000306	0.000242	17	0
PDX_Erlotinib	APC/C-mediated degradation of cell cycle proteins	R-HSA-174143	1.83e-05	0.000311	0.000246	16	0
PDX_Erlotinib	Regulation of mitotic cell cycle	R-HSA-453276	1.83e-05	0.000311	0.000246	16	0
PDX_Erlotinib	G1/S DNA Damage Checkpoints	R-HSA-69615	1.84e-05	0.000311	0.000246	14	0
PDX_Erlotinib	SCF(Skp2)-mediated degradation of p27/p21	R-HSA-187577	2.05e-05	0.000336	0.000266	13	0
PDX_Erlotinib	Dectin-1 mediated noncanonical NF-kB signaling	R-HSA-5607761	2.05e-05	0.000336	0.000266	13	0
PDX_Erlotinib	Regulation of PTEN stability and activity	R-HSA-8948751	2.19e-05	0.000354	0.00028	14	0
PDX_Erlotinib	Defective CFTR causes cystic fibrosis	R-HSA-5678895	2.47e-05	0.000393	0.000311	13	0
PDX_Erlotinib	Downstream TCR signaling	R-HSA-202424	2.62e-05	0.000409	0.000324	17	0
PDX_Erlotinib	Regulation of expression of SLITs and ROBOs	R-HSA-9010553	2.65e-05	0.000409	0.000324	24	0
PDX_Erlotinib	Regulation of APC/C activators between G1/S and early anaphase	R-HSA-176408	3.02e-05	0.00046	0.000364	15	0
PDX_Erlotinib	Orc1 removal from chromatin	R-HSA-68949	3.07e-05	0.000462	0.000366	14	0
PDX_Erlotinib	Switching of origins to a post-replicative state	R-HSA-69052	3.3e-05	0.000488	0.000386	16	0
PDX_Erlotinib	Prefoldin mediated transfer of substrate to CCT/TriC	R-HSA-389957	5.3e-07	0.000539	0.00045	10	1
PDX_Erlotinib	Asymmetric localization of PCP proteins	R-HSA-4608870	4.24e-05	0.000613	0.000486	13	0
PDX_Erlotinib	Regulation of RUNX2 expression and activity	R-HSA-8939902	4.26e-05	0.000613	0.000486	14	0
PDX_Erlotinib	PCP/CE pathway	R-HSA-4086400	4.36e-05	0.00062	0.000491	16	0
TCGA_Gemicitabine	Degradation of the extracellular matrix	R-HSA-1474228	3.65e-06	0.000531	0.000498	22	0
PDX_Erlotinib	Downstream signaling events of B Cell Receptor (BCR)	R-HSA-1168372	4.74e-05	0.000665	0.000526	15	0
PDX_Erlotinib	Hedgehog ligand biogenesis	R-HSA-5358346	5.03e-05	0.000696	0.000551	13	0
PDX_Erlotinib	Hedgehog 'on' state	R-HSA-5632684	6.32e-05	0.000863	0.000684	15	0
PDX_Erlotinib	Activation of NF-kappaB in B cells	R-HSA-1169091	7.01e-05	0.000946	0.000749	13	0
PDX_Erlotinib	Metabolism of polyamines	R-HSA-351202	7.26e-05	0.000968	0.000767	15	0
PDX_Erlotinib	Cooperation of Prefoldin and TriC/CCT in actin and tubulin folding	R-HSA-389958	2.17e-06	0.00092	0.00077	10	1
PDX_Erlotinib	Folding of actin by CCT/TriC	R-HSA-390450	2.72e-06	0.00092	0.00077	6	1
PDX_Erlotinib	Signaling by Hedgehog	R-HSA-5358351	7.85e-05	0.00102298	0.00081	21	0
PDX_Erlotinib	ABC transporter disorders	R-HSA-5619084	7.87e-05	0.00102298	0.00081	14	0
PDX_Erlotinib	Signaling by ROBO receptors	R-HSA-376176	8.04e-05	0.00103294	0.000818	27	0
PDX_Erlotinib	Assembly of the pre-replicative complex	R-HSA-68867	8.23e-05	0.00104499	0.000828	13	0
TCGA_Gemicitabine	Integrin cell surface interactions	R-HSA-216083	7.47e-06	0.000951	0.000892	16	0
PDX_Erlotinib	Regulation of mRNA stability by proteins that bind AU-rich elements	R-HSA-450531	9.54e-05	0.00118322	0.000937	15	0
PDX_Erlotinib	Interleukin-1 family signaling	R-HSA-446652	9.55e-05	0.00118322	0.000937	20	0
PDX_Erlotinib	TCR signaling	R-HSA-202403	0.0001	0.00122862	0.000973	18	0
PDX_Erlotinib	HIV Infection	R-HSA-162906	0.000102	0.00123063	0.000975	28	0
PDX_Erlotinib	MAPK6/MAPK4 signaling	R-HSA-5687128	0.000109	0.00129658	0.00102682	15	0
PDX_Erlotinib	Neddylation	R-HSA-8951664	0.000109	0.00129658	0.00102682	28	0
PDX_Cetuximab	Formation of the cornified envelope	R-HSA-6809371	1.87e-06	0.00110832	0.00105784	19	1
PDX_Cetuximab	Type I hemidesmosome assembly	R-HSA-446107	2.13e-06	0.00110832	0.00105784	6	1
PDX_Erlotinib	C-type lectin receptors (CLRs)	R-HSA-5621481	0.000117	0.00136594	0.00108174	20	0
PDX_Gemcitabine	Regulation by c-FLIP	R-HSA-3371378	3.81e-06	0.00119125	0.00114566	6	0
PDX_Gemcitabine	CASP8 activity is inhibited	R-HSA-5218900	3.81e-06	0.00119125	0.00114566	6	0
PDX_Gemcitabine	Dimerization of procaspase-8	R-HSA-69416	3.81e-06	0.00119125	0.00114566	6	0
PDX_Erlotinib	RAF/MAP kinase cascade	R-HSA-5673001	0.000134	0.00155466	0.0012312	29	0
PDX_Erlotinib	Formation of the cornified envelope	R-HSA-6809371	5.94e-06	0.00150875	0.00126146	20	1
PDX_Gemcitabine	Caspase activation via Death Receptors in the presence of ligand	R-HSA-140534	6.01e-06	0.00140913	0.0013552	7	0
PDX_Erlotinib	Degradation of beta-catenin by the destruction complex	R-HSA-195253	0.000159	0.00180491	0.00142939	14	0
PDX_Erlotinib	FCERI mediated NF-kB activation	R-HSA-2871837	0.000159	0.00180491	0.00142939	14	0
PDX_Erlotinib	G2/M Checkpoints	R-HSA-69481	0.000162	0.00181245	0.00143535	22	0
PDX_Erlotinib	ABC-family proteins mediated transport	R-HSA-382556	0.000176	0.00194941	0.00154382	16	0
PDX_Erlotinib	MAPK1/MAPK3 signaling	R-HSA-5684996	0.000203	0.00223378	0.00176902	29	0
PDX_Erlotinib	Class I MHC mediated antigen processing & presentation	R-HSA-983169	0.000206	0.002242	0.00177553	38	0
PDX_Cetuximab	Cell junction organization	R-HSA-446728	5.57e-06	0.00193179	0.00184381	15	1
PDX_Paclitaxel	Dopamine Neurotransmitter Release Cycle	R-HSA-212676	1.68225e-05	0.0019716	0.00187704	6	1
PDX_Erlotinib	Chaperonin-mediated protein folding	R-HSA-390466	0.000231	0.00248793	0.0019703	15	0
PDX_Paclitaxel	Mitochondrial translation initiation	R-HSA-5368286	5.99394e-06	0.00223574	0.00198957	16	0
PDX_Paclitaxel	Mitochondrial translation elongation	R-HSA-5389840	5.99394e-06	0.00223574	0.00198957	16	0
PDX_Paclitaxel	Mitochondrial translation termination	R-HSA-5419276	5.99394e-06	0.00223574	0.00198957	16	0
PDX_Erlotinib	Transcriptional regulation by RUNX3	R-HSA-8878159	0.00026	0.0027722	0.00219542	15	0
PDX_Erlotinib	Deubiquitination	R-HSA-5688426	0.000263	0.00278028	0.00220182	32	0
PDX_Erlotinib	Signaling by NOTCH	R-HSA-157118	0.000283	0.00295676	0.00234159	27	0
PDX_Erlotinib	Disorders of transmembrane transporters	R-HSA-5619115	0.000292	0.00301932	0.00239113	22	0
PDX_Erlotinib	Synthesis of DNA	R-HSA-69239	0.000314	0.00321426	0.00254551	17	0
PDX_Erlotinib	Diseases associated with O-glycosylation of proteins	R-HSA-3906995	0.000337	0.00342314	0.00271093	12	0
PDX_Erlotinib	Mitotic Anaphase	R-HSA-68882	0.000344	0.00346237	0.002742	24	0
PDX_Erlotinib	M Phase	R-HSA-68886	0.000362	0.00360362	0.00285386	39	0
PDX_Erlotinib	Mitotic Metaphase and Anaphase	R-HSA-2555396	0.000371	0.00364697	0.00288819	24	0
PDX_Erlotinib	Separation of Sister Chromatids	R-HSA-2467813	0.000373	0.00364697	0.00288819	23	0
PDX_Erlotinib	Formation of tubulin folding intermediates by CCT/TriC	R-HSA-389960	1.91e-05	0.00387938	0.00324354	8	1
PDX_Erlotinib	Protein folding	R-HSA-391251	0.000457	0.00438821	0.00347521	15	0
PDX_Erlotinib	CLEC7A (Dectin-1) signaling	R-HSA-5607764	0.000457	0.00438821	0.00347521	15	0
PDX_Erlotinib	Signaling by the B Cell Receptor (BCR)	R-HSA-983705	0.000467	0.00444297	0.00351858	16	0
PDX_Erlotinib	MAPK family signaling cascades	R-HSA-5683057	0.000476	0.00449251	0.00355781	31	0
PDX_Paclitaxel	Mitochondrial translation	R-HSA-5368287	1.45488e-05	0.00407002	0.00362188	16	0
PDX_Erlotinib	TNFR2 non-canonical NF-kB pathway	R-HSA-5668541	0.000509	0.00475762	0.00376776	15	0
TCGA_Gemicitabine	Signaling by Receptor Tyrosine Kinases	R-HSA-9006934	4.11e-06	0.00423296	0.00382848	43	1
PDX_Gemcitabine	Caspase activation via extrinsic apoptotic signalling pathway	R-HSA-5357769	2.16e-05	0.0040585	0.00390319	8	0
PDX_Erlotinib	Antigen processing-Cross presentation	R-HSA-1236975	2.98e-05	0.00504233	0.00421587	16	1
TCGA_Gemicitabine	Respiratory electron transport	R-HSA-611105	9.75e-06	0.00502112	0.00454133	16	1
TCGA_Gemicitabine	Assembly of collagen fibrils and other multimeric structures	R-HSA-2022090	1.49e-05	0.00512269	0.00463319	12	1
PDX_Erlotinib	Cyclin E associated events during G1/S transition	R-HSA-69202	0.000643	0.00596453	0.00472357	13	0
PDX_Erlotinib	DNA Replication	R-HSA-69306	0.000677	0.00622578	0.00493046	17	0
TCGA_Gemicitabine	Collagen degradation	R-HSA-1442490	2.49e-05	0.00592247	0.00535655	12	1
TCGA_Gemicitabine	Complex I biogenesis	R-HSA-6799198	2.87e-05	0.00592247	0.00535655	11	1
PDX_Erlotinib	Infectious disease	R-HSA-5663205	0.000768	0.00699473	0.00553942	37	0
PDX_Erlotinib	PTEN Regulation	R-HSA-6807070	0.000775	0.00700071	0.00554415	18	0
PDX_Erlotinib	DNA Replication Pre-Initiation	R-HSA-69002	0.000811	0.00720769	0.00570808	13	0
PDX_Erlotinib	Cyclin A:Cdk2-associated events at S phase entry	R-HSA-69656	0.000811	0.00720769	0.00570808	13	0
PDX_Erlotinib	mRNA Splicing	R-HSA-72172	0.000976	0.00859689	0.00680824	22	0
PDX_Paclitaxel	Muscle contraction	R-HSA-397014	7.43106e-05	0.00725767	0.00690958	16	1
PDX_Cetuximab	Cell-Cell communication	R-HSA-1500931	2.92e-05	0.00757958	0.00723436	17	1
PDX_Erlotinib	EPHA-mediated growth cone collapse	R-HSA-3928663	0.00107795	0.0094188	0.00745915	7	0
TCGA_Gemicitabine	Collagen formation	R-HSA-1474290	4.82e-05	0.00828158	0.00749024	14	1
PDX_Erlotinib	Activated PKN1 stimulates transcription of AR (androgen receptor) regulated genes KLK2 and KLK3	R-HSA-5625886	0.00110754	0.00959872	0.00760163	11	0
PDX_Paclitaxel	Cell-Cell communication	R-HSA-1500931	9.56416e-05	0.00800657	0.00762256	12	1
TCGA_Gemicitabine	Signaling by Receptor Tyrosine Kinases	R-HSA-9006934	7.45e-05	0.00842198	0.00790731	44	0
PDX_Cetuximab	Translation	R-HSA-72766	4.07e-05	0.00846617	0.00808057	28	1
PDX_Erlotinib	Fc epsilon receptor (FCERI) signaling	R-HSA-2454202	0.00124789	0.0107278	0.00849582	17	0
PDX_Erlotinib	mRNA Splicing - Major Pathway	R-HSA-72163	0.00132254	0.0112786	0.00893203	21	0
TCGA_Cisplatin	Mitotic Prometaphase	R-HSA-68877	1.04e-05	0.00983473	0.00897863	23	0
PDX_Cetuximab	L13a-mediated translational silencing of Ceruloplasmin expression	R-HSA-156827	6.36e-05	0.0104996	0.0100214	15	1
PDX_Cetuximab	GTP hydrolysis and joining of the 60S ribosomal subunit	R-HSA-72706	7.07e-05	0.0104996	0.0100214	15	1
PDX_Cetuximab	Formation of a pool of free 40S subunits	R-HSA-72689	8.39e-05	0.0109085	0.0104117	14	1
TCGA_Cisplatin	Transcriptional Regulation by TP53	R-HSA-3700989	2.53e-05	0.0118997	0.0108638	33	0
TCGA_Cisplatin	Regulation of TP53 Activity	R-HSA-5633007	3.91e-05	0.0122882	0.0112185	19	0
PDX_Erlotinib	RHO GTPases activate PAKs	R-HSA-5627123	0.00167538	0.0141743	0.0112252	6	0
PDX_Erlotinib	Post NMDA receptor activation events	R-HSA-438064	0.00169052	0.0141897	0.0112374	12	0
PDX_Erlotinib	EPH-Ephrin signaling	R-HSA-2682334	0.00171551	0.014287	0.0113145	13	0
PDX_Paclitaxel	Transmission across Chemical Synapses	R-HSA-112315	0.000173717	0.012245	0.0116577	18	1
PDX_Paclitaxel	Cell-cell junction organization	R-HSA-421270	0.000188063	0.012245	0.0116577	8	1
PDX_Cetuximab	Regulation of expression of SLITs and ROBOs	R-HSA-9010553	0.00011	0.0123194	0.0117583	19	1
PDX_Cetuximab	Signaling by ROBO receptors	R-HSA-376176	0.000136	0.0123194	0.0117583	22	1
PDX_Cetuximab	Eukaryotic Translation Initiation	R-HSA-72613	0.000142	0.0123194	0.0117583	15	1
PDX_Cetuximab	Cap-dependent Translation Initiation	R-HSA-72737	0.000142	0.0123194	0.0117583	15	1
TCGA_Gemicitabine	Hedgehog 'on' state	R-HSA-5632684	0.000107	0.0135223	0.0122302	13	1
TCGA_Gemicitabine	The citric acid (TCA) cycle and respiratory electron transport	R-HSA-1428517	0.000116	0.0135223	0.0122302	20	1
TCGA_Gemicitabine	Collagen chain trimerization	R-HSA-8948216	0.000128	0.0135223	0.0122302	9	1
TCGA_Gemicitabine	Respiratory electron transport, ATP synthesis by chemiosmotic coupling, and heat production by uncoupling proteins.	R-HSA-163200	0.000131	0.0135223	0.0122302	16	1
PDX_Erlotinib	Activation of NMDA receptors and postsynaptic events	R-HSA-442755	0.00189521	0.0156612	0.0124028	13	0
PDX_Paclitaxel	Unblocking of NMDA receptors, glutamate binding and activation	R-HSA-438066	0.000224608	0.0131621	0.0125308	5	1
PDX_Erlotinib	Cooperation of PDCL (PhLP1) and TRiC/CCT in G-protein beta folding	R-HSA-6814122	0.00196873	0.0161435	0.0127848	8	0
PDX_Paclitaxel	Neurotransmitter release cycle	R-HSA-112310	0.000263928	0.0140601	0.0133858	7	1
PDX_Erlotinib	Antigen processing: Ubiquitination & Proteasome degradation	R-HSA-983168	0.00218089	0.0177468	0.0140545	30	0
TCGA_Gemicitabine	Collagen biosynthesis and modifying enzymes	R-HSA-1650814	0.000189	0.0176933	0.0160026	11	1
PDX_Paclitaxel	Platelet homeostasis	R-HSA-418346	0.000353791	0.0172768	0.0164482	9	1
PDX_Erlotinib	FGFR2 alternative splicing	R-HSA-6803529	0.00260552	0.0210415	0.0166637	6	0
PDX_Gemcitabine	Regulation of necroptotic cell death	R-HSA-5675482	0.000116	0.0175926	0.0169194	6	0
PDX_Gemcitabine	TP53 Regulates Transcription of Death Receptors and Ligands	R-HSA-6803211	0.000131	0.0175926	0.0169194	5	0
PDX_Erlotinib	TCF dependent signaling in response to WNT	R-HSA-201681	0.0027345	0.0218781	0.0173262	24	0
PDX_Erlotinib	Ub-specific processing proteases	R-HSA-5689880	0.00275015	0.0218781	0.0173262	23	0
PDX_Erlotinib	RUNX1 regulates genes involved in megakaryocyte differentiation and platelet function	R-HSA-8936459	0.00277632	0.0219227	0.0173615	13	0
PDX_Gemcitabine	TP53 Regulates Transcription of Cell Death Genes	R-HSA-5633008	0.000161	0.0189272	0.0182029	9	0
PDX_Erlotinib	Beta-catenin independent WNT signaling	R-HSA-3858494	0.0029392	0.0230381	0.0182449	17	0
PDX_Erlotinib	Transcriptional regulation by RUNX2	R-HSA-8878166	0.00296535	0.0230734	0.0182728	15	0
TCGA_Gemicitabine	Diseases associated with O-glycosylation of proteins	R-HSA-3906995	0.000196	0.0199138	0.0186968	12	0
PDX_Cetuximab	RAF activation	R-HSA-5673000	3.24e-05	0.0195563	0.01873	10	0
PDX_Cetuximab	Type I hemidesmosome assembly	R-HSA-446107	3.33e-05	0.0195563	0.01873	6	0
PDX_Erlotinib	G2/M Transition	R-HSA-69275	0.00308234	0.02381	0.0188561	21	0
TCGA_Gemicitabine	Arachidonic acid metabolism	R-HSA-2142753	0.000217	0.0201011	0.0188727	11	0
PDX_Erlotinib	Mitochondrial translation elongation	R-HSA-5389840	0.00312858	0.0238791	0.0189109	12	0
PDX_Erlotinib	ERCC6 (CSB) and EHMT2 (G9a) positively regulate rRNA expression	R-HSA-427389	0.00313609	0.0238791	0.0189109	11	0
TCGA_Gemicitabine	O-linked glycosylation	R-HSA-5173105	0.000242	0.0205014	0.0192485	16	0
PDX_Gemcitabine	RIPK1-mediated regulated necrosis	R-HSA-5213460	0.000223	0.0209031	0.0201032	6	0
PDX_Gemcitabine	Regulated Necrosis	R-HSA-5218859	0.000223	0.0209031	0.0201032	6	0
PDX_Paclitaxel	Neurexins and neuroligins	R-HSA-6794361	0.000475115	0.0214167	0.0203896	7	1
PDX_Erlotinib	Mitotic G2-G2/M phases	R-HSA-453274	0.00347815	0.0262958	0.0208248	21	0
PDX_Erlotinib	SRP-dependent cotranslational protein targeting to membrane	R-HSA-1799339	0.0037341	0.0279474	0.0221327	14	0
PDX_Erlotinib	S Phase	R-HSA-69242	0.00377262	0.0279474	0.0221327	18	0
PDX_Erlotinib	Cell Cycle Checkpoints	R-HSA-69620	0.00377526	0.0279474	0.0221327	28	0
PDX_Erlotinib	Signaling by Interleukins	R-HSA-449147	0.00384172	0.0282433	0.0223671	40	0
PDX_Erlotinib	Defective B3GALTL causes Peters-plus syndrome (PpS)	R-HSA-5083635	0.00388373	0.0283565	0.0224567	7	0
PDX_Paclitaxel	NCAM1 interactions	R-HSA-419037	0.000585636	0.024513	0.0233374	6	1
PDX_Erlotinib	Interleukin-12 signaling	R-HSA-9020591	0.00410517	0.0295779	0.023424	8	0
PDX_Erlotinib	RHO GTPases activate CIT	R-HSA-5625900	0.00410649	0.0295779	0.023424	5	0
PDX_Erlotinib	Estrogen-dependent gene expression	R-HSA-9018519	0.00418115	0.0299134	0.0236897	17	0
PDX_Erlotinib	ER-Phagosome pathway	R-HSA-1236974	0.000227	0.0289541	0.0242084	13	1
PDX_Erlotinib	RHO GTPases activate PKNs	R-HSA-5625740	0.000255	0.0289541	0.0242084	14	1
PDX_Erlotinib	RUNX1 regulates transcription of genes involved in differentiation of HSCs	R-HSA-8939236	0.000256	0.0289541	0.0242084	17	1
PDX_Gemcitabine	SEMA3A-Plexin repulsion signaling by inhibiting Integrin adhesion	R-HSA-399955	0.000307	0.0261767	0.025175	5	0
PDX_Erlotinib	O-glycosylation of TSR domain-containing proteins	R-HSA-5173214	0.00453646	0.0320256	0.0253624	7	0
PDX_Erlotinib	Gene and protein expression by JAK-STAT signaling after Interleukin-12 stimulation	R-HSA-8950505	0.00453646	0.0320256	0.0253624	7	0
PDX_Erlotinib	Signaling by Rho GTPases	R-HSA-194315	0.00489079	0.0342999	0.0271636	39	0
PDX_Erlotinib	Processing of Capped Intron-Containing Pre-mRNA	R-HSA-72203	0.00493162	0.0343601	0.0272113	24	0
TCGA_Gemicitabine	Transcriptional regulation by RUNX2	R-HSA-8878166	0.00036	0.0309392	0.0279828	15	1
PDX_Erlotinib	Association of TriC/CCT with target proteins during biosynthesis	R-HSA-390471	0.00526864	0.03647	0.0288821	7	0
TCGA_Gemicitabine	Regulation of RUNX2 expression and activity	R-HSA-8939902	0.00041	0.0324552	0.029354	11	1
PDX_Paclitaxel	Potassium Channels	R-HSA-1296071	0.000843437	0.031015	0.0295274	9	1
PDX_Paclitaxel	Cardiac conduction	R-HSA-5576891	0.000846825	0.031015	0.0295274	11	1
PDX_Erlotinib	Mitochondrial translation	R-HSA-5368287	0.00542718	0.037325	0.0295593	12	0
PDX_Paclitaxel	Serotonin Neurotransmitter Release Cycle	R-HSA-181429	0.000905262	0.0312049	0.0297083	4	1
PDX_Paclitaxel	NCAM signaling for neurite out-growth	R-HSA-375165	0.000976279	0.0317833	0.030259	7	1
PDX_Paclitaxel	Translation	R-HSA-72766	0.000154665	0.034614	0.0308027	30	0
PDX_Paclitaxel	HSF1 activation	R-HSA-3371511	0.00018942	0.0353268	0.031437	5	0
PDX_Erlotinib	Positive epigenetic regulation of rRNA expression	R-HSA-5250913	0.00600275	0.0410188	0.0324845	13	0
PDX_Erlotinib	Cristae formation	R-HSA-8949613	0.00657419	0.0446375	0.0353503	6	0
PDX_Erlotinib	Cargo trafficking to the periciliary membrane	R-HSA-5620920	0.00683808	0.0461354	0.0365366	8	0
PDX_Erlotinib	PRC2 methylates histones and DNA	R-HSA-212300	0.00705926	0.0473281	0.0374811	10	0
TCGA_Cisplatin	RNA Polymerase III Transcription Initiation From Type 3 Promoter	R-HSA-76071	5.75e-05	0.0400591	0.037872	5	1
PDX_Paclitaxel	Adherens junctions interactions	R-HSA-418990	0.00129027	0.0397946	0.037886	5	1
TCGA_Gemicitabine	Complex I biogenesis	R-HSA-6799198	0.000516	0.0403689	0.0379019	10	0
PDX_Erlotinib	Activated PKN1 stimulates transcription of AR (androgen receptor) regulated genes KLK2 and KLK3	R-HSA-5625886	0.00045	0.0456725	0.0381866	11	1
TCGA_Gemicitabine	ECM proteoglycans	R-HSA-3000178	0.000583	0.0429238	0.0388223	11	1
PDX_Erlotinib	Diseases associated with O-glycosylation of proteins	R-HSA-3906995	0.000513	0.047342	0.0395825	11	1
PDX_Cetuximab	Eukaryotic Translation Elongation	R-HSA-156842	0.000523	0.0418242	0.0399193	12	1
PDX_Erlotinib	RHO GTPases activate IQGAPs	R-HSA-5626467	0.00771809	0.0511074	0.0404741	6	0
PDX_Erlotinib	BBSome-mediated cargo-targeting to cilium	R-HSA-5620922	0.00775963	0.0511074	0.0404741	5	0
PDX_Erlotinib	Condensation of Prophase Chromosomes	R-HSA-2299718	0.00776679	0.0511074	0.0404741	10	0
PDX_Erlotinib	RNA Polymerase I Promoter Opening	R-HSA-73728	0.00789478	0.0516309	0.0408887	9	0
PDX_Erlotinib	tRNA Aminoacylation	R-HSA-379724	0.00799953	0.0519969	0.0411786	7	0
PDX_Cetuximab	Cell junction organization	R-HSA-446728	0.000116	0.0431733	0.0413493	17	0
PDX_Cetuximab	Mitochondrial translation	R-HSA-5368287	0.000153	0.0431733	0.0413493	17	0
PDX_Cetuximab	Mitochondrial translation initiation	R-HSA-5368286	0.00022	0.0431733	0.0413493	16	0
PDX_Cetuximab	Mitochondrial translation elongation	R-HSA-5389840	0.00022	0.0431733	0.0413493	16	0
PDX_Erlotinib	Organelle biogenesis and maintenance	R-HSA-1852241	0.00813284	0.0524577	0.0415435	27	0
PDX_Erlotinib	Senescence-Associated Secretory Phenotype (SASP)	R-HSA-2559582	0.00816884	0.0524577	0.0415435	13	0
TCGA_Gemicitabine	O-glycosylation of TSR domain-containing proteins	R-HSA-5173214	0.000674	0.0459298	0.043123	8	0
TCGA_Gemicitabine	Respiratory electron transport	R-HSA-611105	0.000716	0.0459298	0.043123	14	0
TCGA_Gemicitabine	Blood group systems biosynthesis	R-HSA-9033658	0.000749	0.0459298	0.043123	6	0
TCGA_Gemicitabine	Synthesis of Prostaglandins (PG) and Thromboxanes (TX)	R-HSA-2162123	0.000767	0.0459298	0.043123	5	0
PDX_Erlotinib	Mitochondrial protein import	R-HSA-1268020	0.00874568	0.0557317	0.0441363	9	0
PDX_Erlotinib	Mitochondrial translation initiation	R-HSA-5368286	0.00883552	0.0557317	0.0441363	11	0
PDX_Erlotinib	Mitochondrial translation termination	R-HSA-5419276	0.00883552	0.0557317	0.0441363	11	0
PDX_Erlotinib	RHO GTPase Effectors	R-HSA-195258	0.00909218	0.0570133	0.0451513	29	0
TCGA_Docetaxel	Signaling by Interleukins	R-HSA-449147	5.58e-05	0.0462949	0.0457958	30	1
PDX_Erlotinib	Cytosolic tRNA aminoacylation	R-HSA-379716	0.00936075	0.0583542	0.0462131	5	0
PDX_Paclitaxel	Synaptic adhesion-like molecules	R-HSA-8849932	0.00166858	0.0488893	0.0465445	4	1
PDX_Erlotinib	DNA methylation	R-HSA-5334118	0.00966434	0.0598964	0.0474345	9	0
TCGA_Gemicitabine	Non-integrin membrane-ECM interactions	R-HSA-3000171	0.000917	0.0518398	0.0486719	10	0
PDX_Paclitaxel	Pyruvate metabolism and Citric Acid (TCA) cycle	R-HSA-71406	0.000369689	0.0547513	0.0487228	10	0
PDX_Paclitaxel	Hh mutants that don't undergo autocatalytic processing are degraded by ERAD	R-HSA-5362768	0.000430113	0.0547513	0.0487228	10	0
PDX_Paclitaxel	Regulation of mRNA stability by proteins that bind AU-rich elements	R-HSA-450531	0.000440359	0.0547513	0.0487228	13	0
PDX_Erlotinib	Translation	R-HSA-72766	0.00069	0.0584088	0.0488354	28	1
PDX_Erlotinib	Pausing and recovery of Tat-mediated HIV elongation	R-HSA-167238	0.0104242	0.0638633	0.0505761	6	0
PDX_Erlotinib	Tat-mediated HIV elongation arrest and recovery	R-HSA-167243	0.0104242	0.0638633	0.0505761	6	0
TCGA_Gemicitabine	Signaling by MET	R-HSA-6806834	0.000815	0.0559505	0.0506042	11	1
PDX_Paclitaxel	Striated Muscle Contraction	R-HSA-390522	0.00192758	0.0537143	0.0511381	5	1
PDX_Paclitaxel	Cell junction organization	R-HSA-446728	0.00201658	0.0537143	0.0511381	8	1
PDX_Paclitaxel	Regulation of signaling by NODAL	R-HSA-1433617	0.00223285	0.0556268	0.0529589	3	1
PDX_Paclitaxel	Activation of NMDA receptors and postsynaptic events	R-HSA-442755	0.00231487	0.0556268	0.0529589	8	1
PDX_Paclitaxel	Nephrin family interactions	R-HSA-373753	0.00237316	0.0556268	0.0529589	4	1
PDX_Erlotinib	Programmed Cell Death	R-HSA-5357801	0.0111412	0.0676878	0.0536048	18	0
PDX_Erlotinib	Sema4D in semaphorin signaling	R-HSA-400685	0.0111755	0.0676878	0.0536048	5	0
PDX_Gemcitabine	Regulation of commissural axon pathfinding by SLIT and ROBO	R-HSA-428542	0.000788	0.0575785	0.0553751	4	0
PDX_Gemcitabine	Semaphorin interactions	R-HSA-373755	0.000798	0.0575785	0.0553751	10	0
PDX_Cetuximab	Apoptotic cleavage of cell adhesion proteins	R-HSA-351906	0.000821	0.0605362	0.057779	4	1
PDX_Cetuximab	Signaling by Nuclear Receptors	R-HSA-9006931	0.000898	0.0605362	0.057779	23	1
PDX_Cetuximab	Apoptotic cleavage of cellular proteins	R-HSA-111465	0.000931	0.0605362	0.057779	7	1
PDX_Erlotinib	RMTs methylate histone arginines	R-HSA-3214858	0.0121566	0.0732143	0.0579815	10	0
PDX_Erlotinib	B-WICH complex positively regulates rRNA expression	R-HSA-5250924	0.0122291	0.073237	0.0579995	11	0
TCGA_Docetaxel	alpha-linolenic (omega3) and linoleic (omega6) acid metabolism	R-HSA-2046104	0.000112	0.0583294	0.0583294	5	0
TCGA_Docetaxel	alpha-linolenic acid (ALA) metabolism	R-HSA-2046106	0.000112	0.0583294	0.0583294	5	0
PDX_Erlotinib	Formation of the cornified envelope	R-HSA-6809371	0.0127766	0.0749051	0.0593206	14	0
PDX_Erlotinib	Defective GALNT3 causes familial hyperphosphatemic tumoral calcinosis (HFTC)	R-HSA-5083625	0.0127935	0.0749051	0.0593206	4	0
PDX_Erlotinib	Defective GALNT12 causes colorectal cancer 1 (CRCS1)	R-HSA-5083636	0.0127935	0.0749051	0.0593206	4	0
PDX_Erlotinib	Biosynthesis of DHA-derived SPMs	R-HSA-9018677	0.0127935	0.0749051	0.0593206	4	0
PDX_Erlotinib	SIRT1 negatively regulates rRNA expression	R-HSA-427359	0.012859	0.0749051	0.0593206	9	0
PDX_Erlotinib	ESR-mediated signaling	R-HSA-8939211	0.0131226	0.0760257	0.060208	21	0
PDX_Erlotinib	Interleukin-12 family signaling	R-HSA-447115	0.0132563	0.0763848	0.0604924	8	0
PDX_Erlotinib	Diseases of glycosylation	R-HSA-3781865	0.0136533	0.0771819	0.0611236	15	0
PDX_Erlotinib	HIV elongation arrest and recovery	R-HSA-167287	0.0137425	0.0771819	0.0611236	6	0
PDX_Erlotinib	Pausing and recovery of HIV elongation	R-HSA-167290	0.0137425	0.0771819	0.0611236	6	0
PDX_Erlotinib	Signaling by high-kinase activity BRAF mutants	R-HSA-6802948	0.0137425	0.0771819	0.0611236	6	0
PDX_Erlotinib	Signaling by Nuclear Receptors	R-HSA-9006931	0.0137566	0.0771819	0.0611236	24	0
TCGA_Cisplatin	RNA Polymerase III Transcription Initiation	R-HSA-76046	0.0002	0.0650814	0.0615283	5	1
TCGA_Cisplatin	RNA Polymerase III Transcription	R-HSA-74158	0.000373	0.0650814	0.0615283	5	1
TCGA_Cisplatin	RNA Polymerase III Abortive And Retractive Initiation	R-HSA-749476	0.000373	0.0650814	0.0615283	5	1
TCGA_Cisplatin	Branched-chain amino acid catabolism	R-HSA-70895	0.000288	0.0677147	0.0618202	6	0
PDX_Paclitaxel	Tandem pore domain potassium channels	R-HSA-1296346	0.00292215	0.0658608	0.062702	3	1
PDX_Erlotinib	Pre-NOTCH Transcription and Translation	R-HSA-1912408	0.0142593	0.0795835	0.0630256	11	0
PDX_Erlotinib	Autodegradation of Cdh1 by Cdh1:APC/C	R-HSA-174084	0.00106251	0.0759567	0.0635071	10	1
PDX_Erlotinib	Keratinization	R-HSA-6805567	0.00107222	0.0759567	0.0635071	22	1
PDX_Erlotinib	Vif-mediated degradation of APOBEC3G	R-HSA-180585	0.00131223	0.0759567	0.0635071	9	1
PDX_Erlotinib	Negative regulation of NOTCH4 signaling	R-HSA-9604323	0.00131223	0.0759567	0.0635071	9	1
PDX_Erlotinib	ERCC6 (CSB) and EHMT2 (G9a) positively regulate rRNA expression	R-HSA-427389	0.00133423	0.0759567	0.0635071	11	1
PDX_Erlotinib	The role of GTSE1 in G2/M progression after G2 checkpoint	R-HSA-8852276	0.001488	0.0759567	0.0635071	11	1
PDX_Erlotinib	Hedgehog 'off' state	R-HSA-5610787	0.00149837	0.0759567	0.0635071	14	1
PDX_Erlotinib	Regulation of RUNX3 expression and activity	R-HSA-8941858	0.00150084	0.0759567	0.0635071	9	1
PDX_Erlotinib	Cellular responses to stress	R-HSA-2262752	0.00161355	0.0759567	0.0635071	36	1
PDX_Erlotinib	APC/C:Cdc20 mediated degradation of Securin	R-HSA-174154	0.00172364	0.0759567	0.0635071	10	1
PDX_Erlotinib	Stabilization of p53	R-HSA-69541	0.00194324	0.0759567	0.0635071	9	1
PDX_Erlotinib	Gap junction trafficking	R-HSA-190828	0.00209976	0.0759567	0.0635071	8	1
PDX_Erlotinib	Regulation of PTEN stability and activity	R-HSA-8948751	0.0021612	0.0759567	0.0635071	10	1
PDX_Erlotinib	Chaperonin-mediated protein folding	R-HSA-390466	0.00270572	0.0759567	0.0635071	12	1
PDX_Erlotinib	Gap junction trafficking and regulation	R-HSA-157858	0.00275863	0.0759567	0.0635071	8	1
PDX_Erlotinib	APC/C:Cdh1 mediated degradation of Cdc20 and other APC/C:Cdh1 targeted proteins in late mitosis/early G1	R-HSA-174178	0.00298086	0.0759567	0.0635071	10	1
PDX_Erlotinib	Cdc20:Phospho-APC/C mediated degradation of Cyclin A	R-HSA-174184	0.00298086	0.0759567	0.0635071	10	1
PDX_Erlotinib	CDK-mediated phosphorylation and removal of Cdc6	R-HSA-69017	0.00298086	0.0759567	0.0635071	10	1
PDX_Erlotinib	Cross-presentation of soluble exogenous antigens (endosomes)	R-HSA-1236978	0.0031434	0.0759567	0.0635071	8	1
PDX_Erlotinib	Regulation of activated PAK-2p34 by proteasome mediated degradation	R-HSA-211733	0.0031434	0.0759567	0.0635071	8	1
PDX_Erlotinib	EPHA-mediated growth cone collapse	R-HSA-3928663	0.00326023	0.0759567	0.0635071	6	1
PDX_Erlotinib	APC:Cdc20 mediated degradation of cell cycle proteins prior to satisfation of the cell cycle checkpoint	R-HSA-179419	0.00330336	0.0759567	0.0635071	10	1
PDX_Erlotinib	PRC2 methylates histones and DNA	R-HSA-212300	0.00330336	0.0759567	0.0635071	10	1
PDX_Erlotinib	Senescence-Associated Secretory Phenotype (SASP)	R-HSA-2559582	0.00332315	0.0759567	0.0635071	13	1
PDX_Erlotinib	Neddylation	R-HSA-8951664	0.00332891	0.0759567	0.0635071	22	1
PDX_Erlotinib	Respiratory electron transport, ATP synthesis by chemiosmotic coupling, and heat production by uncoupling proteins.	R-HSA-163200	0.00334009	0.0759567	0.0635071	14	1
PDX_Erlotinib	Estrogen-dependent gene expression	R-HSA-9018519	0.00342656	0.0759567	0.0635071	16	1
PDX_Erlotinib	Regulation of ornithine decarboxylase (ODC)	R-HSA-350562	0.00356863	0.0759567	0.0635071	8	1
PDX_Erlotinib	Cargo trafficking to the periciliary membrane	R-HSA-5620920	0.00356863	0.0759567	0.0635071	8	1
PDX_Erlotinib	APC/C-mediated degradation of cell cycle proteins	R-HSA-174143	0.00363482	0.0759567	0.0635071	11	1
PDX_Erlotinib	Regulation of mitotic cell cycle	R-HSA-453276	0.00363482	0.0759567	0.0635071	11	1
PDX_Erlotinib	Condensation of Prophase Chromosomes	R-HSA-2299718	0.003653	0.0759567	0.0635071	10	1
PDX_Erlotinib	Cristae formation	R-HSA-8949613	0.00387481	0.0759567	0.0635071	6	1
PDX_Erlotinib	RNA Polymerase I Promoter Opening	R-HSA-73728	0.00392013	0.0759567	0.0635071	9	1
PDX_Erlotinib	Deubiquitination	R-HSA-5688426	0.00396536	0.0759567	0.0635071	26	1
PDX_Erlotinib	APC/C:Cdc20 mediated degradation of mitotic proteins	R-HSA-176409	0.00403135	0.0759567	0.0635071	10	1
PDX_Erlotinib	Vpu mediated degradation of CD4	R-HSA-180534	0.00403707	0.0759567	0.0635071	8	1
PDX_Erlotinib	Autodegradation of the E3 ubiquitin ligase COP1	R-HSA-349425	0.00403707	0.0759567	0.0635071	8	1
PDX_Erlotinib	Ubiquitin Mediated Degradation of Phosphorylated Cdc25A	R-HSA-69601	0.00403707	0.0759567	0.0635071	8	1
PDX_Erlotinib	p53-Independent DNA Damage Response	R-HSA-69610	0.00403707	0.0759567	0.0635071	8	1
PDX_Erlotinib	p53-Independent G1/S DNA damage checkpoint	R-HSA-69613	0.00403707	0.0759567	0.0635071	8	1
PDX_Erlotinib	Ubiquitin-dependent degradation of Cyclin D	R-HSA-75815	0.00403707	0.0759567	0.0635071	8	1
PDX_Erlotinib	G1/S Transition	R-HSA-69206	0.0144883	0.0802356	0.063542	14	0
PDX_Erlotinib	Recycling pathway of L1	R-HSA-437239	0.0146772	0.0802356	0.063542	7	0
PDX_Erlotinib	Signaling by moderate kinase activity BRAF mutants	R-HSA-6802946	0.0146772	0.0802356	0.063542	7	0
PDX_Erlotinib	Paradoxical activation of RAF signaling by kinase inactive BRAF	R-HSA-6802955	0.0146772	0.0802356	0.063542	7	0
PDX_Erlotinib	Transcriptional regulation by small RNAs	R-HSA-5578749	0.0149183	0.0811372	0.064256	12	0
PDX_Erlotinib	L1CAM interactions	R-HSA-373760	0.0152792	0.0826783	0.0654765	13	0
PDX_Erlotinib	Transcriptional regulation by RUNX1	R-HSA-8878171	0.00429474	0.0783789	0.0655323	22	1
PDX_Erlotinib	Activation of APC/C and APC/C:Cdc20 mediated degradation of mitotic proteins	R-HSA-176814	0.00444	0.0783789	0.0655323	10	1
PDX_Erlotinib	Cooperation of PDCL (PhLP1) and TRiC/CCT in G-protein beta folding	R-HSA-6814122	0.00445677	0.0783789	0.0655323	7	1
PDX_Erlotinib	Protein folding	R-HSA-391251	0.00450074	0.0783789	0.0655323	12	1
PDX_Erlotinib	Regulation of Apoptosis	R-HSA-169911	0.00455153	0.0783789	0.0655323	8	1
PDX_Erlotinib	Metabolism of amino acids and derivatives	R-HSA-71291	0.0153937	0.082877	0.0656338	31	0
PDX_Erlotinib	Dectin-2 family	R-HSA-5621480	0.0154935	0.0829955	0.0657276	5	0
PDX_Paclitaxel	Hh mutants abrogate ligand secretion	R-HSA-5387390	0.000662531	0.0741372	0.0659741	10	0
PDX_Paclitaxel	Cardiac conduction	R-HSA-5576891	0.000728812	0.0741401	0.0659767	17	0
PDX_Erlotinib	Formation of ATP by chemiosmotic coupling	R-HSA-163210	0.0157374	0.0834632	0.0660981	4	0
PDX_Erlotinib	Defective C1GALT1C1 causes Tn polyagglutination syndrome (TNPS)	R-HSA-5083632	0.0157374	0.0834632	0.0660981	4	0
PDX_Erlotinib	DNA methylation	R-HSA-5334118	0.00484735	0.0802429	0.0670908	9	1
PDX_Erlotinib	UCH proteinases	R-HSA-5689603	0.00487601	0.0802429	0.0670908	12	1
PDX_Erlotinib	BBSome-mediated cargo-targeting to cilium	R-HSA-5620922	0.00491453	0.0802429	0.0670908	5	1
PDX_Erlotinib	FBXL7 down-regulates AURKA during mitotic entry and in early mitosis	R-HSA-8854050	0.00511489	0.0802429	0.0670908	8	1
PDX_Erlotinib	Interleukin-1 signaling	R-HSA-9020702	0.00527585	0.0802429	0.0670908	12	1
PDX_Erlotinib	Regulation of expression of SLITs and ROBOs	R-HSA-9010553	0.00535722	0.0802429	0.0670908	17	1
PDX_Erlotinib	Oxygen-dependent proline hydroxylation of Hypoxia-inducible Factor Alpha	R-HSA-1234176	0.00537059	0.0802429	0.0670908	9	1
PDX_Erlotinib	p53-Dependent G1 DNA Damage Response	R-HSA-69563	0.00537059	0.0802429	0.0670908	9	1
PDX_Erlotinib	p53-Dependent G1/S DNA damage checkpoint	R-HSA-69580	0.00537059	0.0802429	0.0670908	9	1
PDX_Gemcitabine	Regulation of lipid metabolism by Peroxisome proliferator-activated receptor alpha (PPARalpha)	R-HSA-400206	8.79e-05	0.0681554	0.0671914	15	1
PDX_Gemcitabine	SEMA3A-Plexin repulsion signaling by inhibiting Integrin adhesion	R-HSA-399955	0.000157	0.0681554	0.0671914	5	1
PDX_Paclitaxel	Long-term potentiation	R-HSA-9620244	0.00325922	0.0707372	0.0673445	4	1
PDX_Cetuximab	Formation of the cornified envelope	R-HSA-6809371	0.000423	0.0710405	0.0680391	20	0
PDX_Paclitaxel	Assembly and cell surface presentation of NMDA receptors	R-HSA-9609736	0.00346027	0.0724185	0.0689452	5	1
PDX_Erlotinib	SCF-beta-TrCP mediated degradation of Emi1	R-HSA-174113	0.00573005	0.0831675	0.0695361	8	1
PDX_Erlotinib	Degradation of AXIN	R-HSA-4641257	0.00573005	0.0831675	0.0695361	8	1
PDX_Erlotinib	Termination of O-glycan biosynthesis	R-HSA-977068	0.00595676	0.0852403	0.0712691	5	1
PDX_Erlotinib	AUF1 (hnRNP D0) binds and destabilizes mRNA	R-HSA-450408	0.00639995	0.0853171	0.0713333	8	1
PDX_Erlotinib	Hh mutants that don't undergo autocatalytic processing are degraded by ERAD	R-HSA-5362768	0.00639995	0.0853171	0.0713333	8	1
PDX_Erlotinib	Regulation of APC/C activators between G1/S and early anaphase	R-HSA-176408	0.00641086	0.0853171	0.0713333	10	1
PDX_Erlotinib	SIRT1 negatively regulates rRNA expression	R-HSA-427359	0.00654728	0.0853171	0.0713333	9	1
PDX_Erlotinib	Regulation of RAS by GAPs	R-HSA-5658442	0.00654728	0.0853171	0.0713333	9	1
PDX_Erlotinib	G1/S DNA Damage Checkpoints	R-HSA-69615	0.00654728	0.0853171	0.0713333	9	1
PDX_Erlotinib	Activation of NMDA receptors and postsynaptic events	R-HSA-442755	0.00661956	0.0853171	0.0713333	11	1
PDX_Erlotinib	Positive epigenetic regulation of rRNA expression	R-HSA-5250913	0.00663391	0.0853171	0.0713333	12	1
TCGA_Cisplatin	Cell Cycle Checkpoints	R-HSA-69620	0.000581	0.0792735	0.0723729	25	0
TCGA_Cisplatin	Recruitment of mitotic centrosome proteins and complexes	R-HSA-380270	0.000589	0.0792735	0.0723729	11	0
TCGA_Cisplatin	Centrosome maturation	R-HSA-380287	0.000589	0.0792735	0.0723729	11	0
PDX_Cetuximab	Peptide chain elongation	R-HSA-156902	0.0012701	0.0772345	0.0737167	11	1
PDX_Cetuximab	Cell-cell junction organization	R-HSA-421270	0.00138713	0.0772345	0.0737167	9	1
PDX_Cetuximab	Selenoamino acid metabolism	R-HSA-2408522	0.00141102	0.0772345	0.0737167	13	1
PDX_Erlotinib	Signaling by WNT	R-HSA-195721	0.0177349	0.0932202	0.073825	28	0
PDX_Erlotinib	Signaling by RAS mutants	R-HSA-6802949	0.0177521	0.0932202	0.073825	8	0
PDX_Erlotinib	Post NMDA receptor activation events	R-HSA-438064	0.00699619	0.0888515	0.0742884	10	1
PDX_Erlotinib	Synthesis of IP3 and IP4 in the cytosol	R-HSA-1855204	0.0180188	0.0941423	0.0745553	5	0
PDX_Erlotinib	Translocation of SLC2A4 (GLUT4) to the plasma membrane	R-HSA-1445148	0.0182608	0.0941423	0.0745553	9	0
PDX_Erlotinib	Pre-NOTCH Expression and Processing	R-HSA-1912422	0.0182809	0.0941423	0.0745553	12	0
PDX_Erlotinib	Amyloid fiber formation	R-HSA-977225	0.0182809	0.0941423	0.0745553	12	0
PDX_Gemcitabine	PPARA activates gene expression	R-HSA-1989781	0.000262	0.0756777	0.0746073	14	1
PDX_Erlotinib	Degradation of DVL	R-HSA-4641258	0.00712758	0.0894027	0.0747493	8	1
PDX_Erlotinib	Biosynthesis of specialized proresolving mediators (SPMs)	R-HSA-9018678	0.0190739	0.0977535	0.0774151	4	0
PDX_Erlotinib	Mitotic G1-G1/S phases	R-HSA-453279	0.0192518	0.0978003	0.0774522	15	0
PDX_Erlotinib	Apoptosis	R-HSA-109581	0.0192665	0.0978003	0.0774522	17	0
PDX_Erlotinib	Signaling by Nuclear Receptors	R-HSA-9006931	0.00753865	0.0934057	0.0780961	23	1
PDX_Erlotinib	Gene Silencing by RNA	R-HSA-211000	0.0195398	0.0987179	0.0781789	14	0
PDX_Erlotinib	Signaling by Hedgehog	R-HSA-5358351	0.00769556	0.0940886	0.0786671	15	1
PDX_Erlotinib	Amyloid fiber formation	R-HSA-977225	0.00825399	0.0940886	0.0786671	12	1
PDX_Erlotinib	Gap junction assembly	R-HSA-190861	0.00829779	0.0940886	0.0786671	6	1
PDX_Erlotinib	ESR-mediated signaling	R-HSA-8939211	0.0083438	0.0940886	0.0786671	20	1
PDX_Erlotinib	Recycling pathway of L1	R-HSA-437239	0.00837975	0.0940886	0.0786671	7	1
PDX_Erlotinib	FGFR2 alternative splicing	R-HSA-6803529	0.00848967	0.0940886	0.0786671	5	1
PDX_Erlotinib	Arachidonic acid metabolism	R-HSA-2142753	0.00876798	0.0940886	0.0786671	8	1
PDX_Erlotinib	Hh mutants abrogate ligand secretion	R-HSA-5387390	0.00876798	0.0940886	0.0786671	8	1
PDX_Erlotinib	NIK-->noncanonical NF-kB signaling	R-HSA-5676590	0.00876798	0.0940886	0.0786671	8	1
PDX_Erlotinib	CDT1 association with the CDC6:ORC:origin complex	R-HSA-68827	0.00876798	0.0940886	0.0786671	8	1
PDX_Erlotinib	Defective GALNT3 causes familial hyperphosphatemic tumoral calcinosis (HFTC)	R-HSA-5083625	0.00879766	0.0940886	0.0786671	4	1
PDX_Erlotinib	Defective GALNT12 causes colorectal cancer 1 (CRCS1)	R-HSA-5083636	0.00879766	0.0940886	0.0786671	4	1
PDX_Erlotinib	Biosynthesis of DHA-derived SPMs	R-HSA-9018677	0.00879766	0.0940886	0.0786671	4	1
TCGA_Gemicitabine	Hedgehog 'on' state	R-HSA-5632684	0.0015664	0.0839262	0.0787974	12	0
TCGA_Cisplatin	DNA Repair	R-HSA-73894	0.000601	0.0837579	0.0791851	14	1
PDX_Erlotinib	Inositol phosphate metabolism	R-HSA-1483249	0.0202037	0.10159	0.0804536	7	0
PDX_Erlotinib	Endosomal/Vacuolar pathway	R-HSA-1236977	0.0204136	0.102164	0.0809078	3	0
PDX_Erlotinib	Defective B3GALTL causes Peters-plus syndrome (PpS)	R-HSA-5083635	0.00949528	0.0969323	0.0810447	6	1
PDX_Erlotinib	SCF(Skp2)-mediated degradation of p27/p21	R-HSA-187577	0.00968677	0.0969323	0.0810447	8	1
PDX_Erlotinib	Dectin-1 mediated noncanonical NF-kB signaling	R-HSA-5607761	0.00968677	0.0969323	0.0810447	8	1
PDX_Erlotinib	Degradation of GLI1 by the proteasome	R-HSA-5610780	0.00968677	0.0969323	0.0810447	8	1
PDX_Erlotinib	Degradation of GLI2 by the proteasome	R-HSA-5610783	0.00968677	0.0969323	0.0810447	8	1
PDX_Erlotinib	GLI3 is processed to GLI3R by the proteasome	R-HSA-5610785	0.00968677	0.0969323	0.0810447	8	1
PDX_Erlotinib	Downstream TCR signaling	R-HSA-202424	0.00973139	0.0969323	0.0810447	11	1
PDX_Paclitaxel	Voltage gated Potassium channels	R-HSA-1296072	0.00426745	0.0862319	0.0820962	5	1
PDX_Gemcitabine	Regulation of lipid metabolism by Peroxisome proliferator-activated receptor alpha (PPARalpha)	R-HSA-400206	0.00127665	0.0855353	0.082262	14	0
PDX_Erlotinib	Dectin-2 family	R-HSA-5621480	0.00999952	0.098636	0.0824692	5	1
PDX_Erlotinib	O-linked glycosylation	R-HSA-5173105	0.0101682	0.0993357	0.0830542	12	1
PDX_Erlotinib	Interleukin-1 family signaling	R-HSA-446652	0.0104073	0.0995074	0.0831978	14	1
PDX_Erlotinib	PTEN Regulation	R-HSA-6807070	0.0104073	0.0995074	0.0831978	14	1
PDX_Erlotinib	Meiotic recombination	R-HSA-912446	0.0105669	0.0995074	0.0831978	10	1
PDX_Erlotinib	Defective CFTR causes cystic fibrosis	R-HSA-5678895	0.0106753	0.0995074	0.0831978	8	1
PDX_Erlotinib	O-glycosylation of TSR domain-containing proteins	R-HSA-5173214	0.0108111	0.0995074	0.0831978	6	1
PDX_Erlotinib	Formation of ATP by chemiosmotic coupling	R-HSA-163210	0.0108714	0.0995074	0.0831978	4	1
PDX_Erlotinib	Defective C1GALT1C1 causes Tn polyagglutination syndrome (TNPS)	R-HSA-5083632	0.0108714	0.0995074	0.0831978	4	1
PDX_Erlotinib	Meiotic recombination	R-HSA-912446	0.0211504	0.105357	0.0834365	10	0
PDX_Erlotinib	Deposition of new CENPA-containing nucleosomes at the centromere	R-HSA-606279	0.0215071	0.106142	0.0840581	9	0
PDX_Erlotinib	Nucleosome assembly	R-HSA-774815	0.0215071	0.106142	0.0840581	9	0
PDX_Cetuximab	Keratinization	R-HSA-6805567	0.0018099	0.0902763	0.0861645	19	1
PDX_Cetuximab	Eukaryotic Translation Termination	R-HSA-72764	0.00182289	0.0902763	0.0861645	11	1
PDX_Erlotinib	O-linked glycosylation	R-HSA-5173105	0.0221818	0.108967	0.0862954	12	0
PDX_Erlotinib	EPH-ephrin mediated repulsion of cells	R-HSA-3928665	0.02233	0.109192	0.0864737	7	0
PDX_Erlotinib	MAP2K and MAPK activation	R-HSA-5674135	0.0224567	0.10931	0.0865669	6	0
PDX_Erlotinib	Class I MHC mediated antigen processing & presentation	R-HSA-983169	0.0115392	0.104677	0.0875199	29	1
PDX_Erlotinib	RHO GTPases Activate ROCKs	R-HSA-5627117	0.0228157	0.110552	0.0875511	4	0
PDX_Paclitaxel	Collagen chain trimerization	R-HSA-8948216	0.00471768	0.092152	0.0877323	5	1
PDX_Cetuximab	Translation	R-HSA-72766	0.000678	0.0917224	0.0878472	35	0
PDX_Cetuximab	Mitochondrial translation termination	R-HSA-5419276	0.000702	0.0917224	0.0878472	15	0
PDX_Erlotinib	C-type lectin receptors (CLRs)	R-HSA-5621481	0.0117085	0.105273	0.0880186	14	1
TCGA_Gemicitabine	Lewis blood group biosynthesis	R-HSA-9037629	0.00191874	0.095975	0.0901099	5	0
TCGA_Gemicitabine	ECM proteoglycans	R-HSA-3000178	0.00197984	0.095975	0.0901099	11	0
PDX_Paclitaxel	DNA Replication Pre-Initiation	R-HSA-69002	0.00109303	0.101925	0.0907021	12	0
PDX_Erlotinib	Cellular response to hypoxia	R-HSA-1234174	0.0122701	0.109104	0.0912215	9	1
PDX_Erlotinib	Diseases of glycosylation	R-HSA-3781865	0.012405	0.109104	0.0912215	14	1
PDX_Erlotinib	Host Interactions of HIV factors	R-HSA-162909	0.0124986	0.109104	0.0912215	13	1
PDX_Erlotinib	Signaling by Rho GTPases	R-HSA-194315	0.0125642	0.109104	0.0912215	34	1
TCGA_Cisplatin	Chromatin modifying enzymes	R-HSA-3247509	0.000989	0.0985224	0.0931436	12	1
TCGA_Cisplatin	Chromatin organization	R-HSA-4839726	0.000989	0.0985224	0.0931436	12	1
PDX_Erlotinib	Packaging Of Telomere Ends	R-HSA-171306	0.0246063	0.118154	0.0935715	7	0
PDX_Erlotinib	mRNA Splicing - Minor Pathway	R-HSA-72165	0.0246063	0.118154	0.0935715	7	0
PDX_Erlotinib	Transport of connexons to the plasma membrane	R-HSA-190872	0.0132359	0.112433	0.0940048	4	1
PDX_Erlotinib	Biosynthesis of specialized proresolving mediators (SPMs)	R-HSA-9018678	0.0132359	0.112433	0.0940048	4	1
PDX_Erlotinib	Signaling by ROBO receptors	R-HSA-376176	0.0132795	0.112433	0.0940048	19	1
PDX_Erlotinib	ABC-family proteins mediated transport	R-HSA-382556	0.0138644	0.116355	0.0972842	11	1
PDX_Erlotinib	Asymmetric localization of PCP proteins	R-HSA-4608870	0.014089	0.116355	0.0972842	8	1
PDX_Erlotinib	Switching of origins to a post-replicative state	R-HSA-69052	0.0143055	0.116355	0.0972842	10	1
PDX_Erlotinib	Signaling by NOTCH	R-HSA-157118	0.0143348	0.116355	0.0972842	20	1
PDX_Erlotinib	Packaging Of Telomere Ends	R-HSA-171306	0.014392	0.116355	0.0972842	7	1
PDX_Erlotinib	ABC transporter disorders	R-HSA-5619084	0.0144391	0.116355	0.0972842	9	1
PDX_Erlotinib	Disorders of transmembrane transporters	R-HSA-5619115	0.0145444	0.116355	0.0972842	16	1
PDX_Cetuximab	Nonsense Mediated Decay (NMD) independent of the Exon Junction Complex (EJC)	R-HSA-975956	0.00216512	0.102351	0.0976892	11	1
PDX_Erlotinib	Endosomal/Vacuolar pathway	R-HSA-1236977	0.0152585	0.117536	0.0982713	3	1
PDX_Erlotinib	Pyrimidine salvage	R-HSA-73614	0.0152585	0.117536	0.0982713	3	1
PDX_Erlotinib	Formation of the beta-catenin:TCF transactivating complex	R-HSA-201722	0.0153778	0.117536	0.0982713	10	1
PDX_Erlotinib	B-WICH complex positively regulates rRNA expression	R-HSA-5250924	0.0153778	0.117536	0.0982713	10	1
PDX_Erlotinib	RNA Polymerase I Promoter Escape	R-HSA-73772	0.0153778	0.117536	0.0982713	10	1
PDX_Erlotinib	Hedgehog ligand biogenesis	R-HSA-5358346	0.0153861	0.117536	0.0982713	8	1
PDX_Erlotinib	Pyrimidine catabolism	R-HSA-73621	0.0261102	0.124814	0.0988452	3	0
PDX_Erlotinib	PKA-mediated phosphorylation of CREB	R-HSA-111931	0.0269732	0.127793	0.101205	4	0
PDX_Erlotinib	Sema4D induced cell migration and growth-cone collapse	R-HSA-416572	0.0269732	0.127793	0.101205	4	0
PDX_Erlotinib	TCR signaling	R-HSA-202403	0.0159653	0.12105	0.101209	12	1
TCGA_Cisplatin	PECAM1 interactions	R-HSA-210990	0.00115139	0.111309	0.10162	4	0
TCGA_Cisplatin	Cytosolic sensors of pathogen-associated DNA	R-HSA-1834949	0.00116214	0.111309	0.10162	9	0
TCGA_Cisplatin	Cellular response to heat stress	R-HSA-3371556	0.00118163	0.111309	0.10162	11	0
PDX_Erlotinib	HATs acetylate histones	R-HSA-3214847	0.0272401	0.128486	0.101754	14	0
TCGA_Gemicitabine	Hedgehog 'off' state	R-HSA-5610787	0.00175575	0.113026	0.102226	13	1
PDX_Erlotinib	EPH-Ephrin signaling	R-HSA-2682334	0.0165088	0.12333	0.103116	10	1
PDX_Erlotinib	PCP/CE pathway	R-HSA-4086400	0.0165088	0.12333	0.103116	10	1
PDX_Gemcitabine	NF-kB activation through FADD/RIP-1 pathway mediated by caspase-8 and -10	R-HSA-933543	0.00172436	0.10783	0.103704	4	0
TCGA_Gemicitabine	MET activates PTK2 signaling	R-HSA-8874081	0.0019638	0.114704	0.103744	6	1
TCGA_Gemicitabine	mRNA Splicing - Minor Pathway	R-HSA-72165	0.00216976	0.114704	0.103744	8	1
TCGA_Gemicitabine	MET promotes cell motility	R-HSA-8875878	0.00220545	0.114704	0.103744	7	1
TCGA_Gemicitabine	Asymmetric localization of PCP proteins	R-HSA-4608870	0.00222727	0.114704	0.103744	9	1
PDX_Erlotinib	RMTs methylate histone arginines	R-HSA-3214858	0.0168788	0.12451	0.104103	9	1
PDX_Erlotinib	Transcriptional regulation by small RNAs	R-HSA-5578749	0.0169118	0.12451	0.104103	11	1
TCGA_Gemicitabine	Rho GTPase cycle	R-HSA-194840	0.00240618	0.11134	0.104536	16	0
PDX_Paclitaxel	Neurotransmitter receptors and postsynaptic signal transmission	R-HSA-112314	0.00585249	0.110631	0.105325	12	1
PDX_Gemcitabine	Rab regulation of trafficking	R-HSA-9007101	0.00189898	0.111328	0.107067	14	0
PDX_Gemcitabine	Netrin-1 signaling	R-HSA-373752	0.00203353	0.112203	0.107909	8	0
PDX_Erlotinib	Pre-NOTCH Transcription and Translation	R-HSA-1912408	0.0177002	0.129377	0.108172	10	1
PDX_Paclitaxel	Hedgehog ligand biogenesis	R-HSA-5358346	0.00143948	0.12202	0.108585	10	0
PDX_Paclitaxel	Oxygen-dependent proline hydroxylation of Hypoxia-inducible Factor Alpha	R-HSA-1234176	0.00162171	0.12202	0.108585	10	0
PDX_Paclitaxel	AUF1 (hnRNP D0) binds and destabilizes mRNA	R-HSA-450408	0.00180129	0.12202	0.108585	9	0
PDX_Paclitaxel	ABC-family proteins mediated transport	R-HSA-382556	0.00197036	0.12202	0.108585	13	0
PDX_Paclitaxel	Muscle contraction	R-HSA-397014	0.00201165	0.12202	0.108585	21	0
PDX_Paclitaxel	Assembly of the pre-replicative complex	R-HSA-68867	0.00204226	0.12202	0.108585	10	0
PDX_Paclitaxel	Translesion Synthesis by POLH	R-HSA-110320	0.00207183	0.12202	0.108585	5	0
PDX_Erlotinib	Activation of NF-kappaB in B cells	R-HSA-1169091	0.0182362	0.132342	0.110651	8	1
PDX_Erlotinib	Formation of the beta-catenin:TCF transactivating complex	R-HSA-201722	0.0300274	0.140391	0.111182	10	0
PDX_Erlotinib	RNA Polymerase I Promoter Escape	R-HSA-73772	0.0300274	0.140391	0.111182	10	0
PDX_Erlotinib	Gene Silencing by RNA	R-HSA-211000	0.0187475	0.135088	0.112947	13	1
PDX_Erlotinib	Activation of anterior HOX genes in hindbrain development during early embryogenesis	R-HSA-5617472	0.0191009	0.13571	0.113467	12	1
PDX_Erlotinib	Activation of HOX genes during differentiation	R-HSA-5619507	0.0191009	0.13571	0.113467	12	1
PDX_Cetuximab	SRP-dependent cotranslational protein targeting to membrane	R-HSA-1799339	0.00269245	0.119304	0.11387	12	1
PDX_Cetuximab	Translation initiation complex formation	R-HSA-72649	0.00286788	0.119304	0.11387	8	1
PDX_Cetuximab	Ribosomal scanning and start codon recognition	R-HSA-72702	0.00286788	0.119304	0.11387	8	1
PDX_Gemcitabine	TNFR1-induced proapoptotic signaling	R-HSA-5357786	0.00239955	0.118682	0.11414	4	0
PDX_Gemcitabine	Death Receptor Signalling	R-HSA-73887	0.00240401	0.118682	0.11414	15	0
PDX_Paclitaxel	Josephin domain DUBs	R-HSA-5689877	0.00229611	0.128467	0.114322	4	0
TCGA_Gemicitabine	Defective B3GALTL causes Peters-plus syndrome (PpS)	R-HSA-5083635	0.00279349	0.123642	0.116087	7	0
PDX_Paclitaxel	G1/S Transition	R-HSA-69206	0.00245878	0.131018	0.116592	15	0
PDX_Erlotinib	Assembly of the pre-replicative complex	R-HSA-68867	0.0197947	0.139663	0.116771	8	1
PDX_Cetuximab	Activation of the mRNA upon binding of the cap-binding complex and eIFs, and subsequent binding to 43S	R-HSA-72662	0.00319813	0.124624	0.118948	8	1
PDX_Cetuximab	Nonsense-Mediated Decay (NMD)	R-HSA-927802	0.00335526	0.124624	0.118948	12	1
PDX_Cetuximab	Nonsense Mediated Decay (NMD) enhanced by the Exon Junction Complex (EJC)	R-HSA-975957	0.00335526	0.124624	0.118948	12	1
PDX_Erlotinib	Pre-NOTCH Expression and Processing	R-HSA-1912422	0.0204338	0.142812	0.119405	11	1
PDX_Erlotinib	Recognition and association of DNA glycosylase with site containing an affected purine	R-HSA-110330	0.0210398	0.142812	0.119405	7	1
PDX_Erlotinib	Cleavage of the damaged purine	R-HSA-110331	0.0210398	0.142812	0.119405	7	1
PDX_Erlotinib	Depurination	R-HSA-73927	0.0210398	0.142812	0.119405	7	1
PDX_Erlotinib	Telomere Maintenance	R-HSA-157579	0.0210845	0.142812	0.119405	9	1
PDX_Erlotinib	Signaling by NOTCH4	R-HSA-9013694	0.0210845	0.142812	0.119405	9	1
PDX_Cetuximab	Signaling by TGF-beta Receptor Complex	R-HSA-170834	0.00349996	0.125516	0.119799	9	1
PDX_Erlotinib	G2/M Checkpoints	R-HSA-69481	0.0213957	0.14396	0.120365	15	1
TCGA_Gemicitabine	Regulation of lipid metabolism by Peroxisome proliferator-activated receptor alpha (PPARalpha)	R-HSA-400206	0.00279376	0.133839	0.12105	13	1
TCGA_Gemicitabine	Signaling by Hedgehog	R-HSA-5358351	0.00306642	0.133839	0.12105	15	1
TCGA_Gemicitabine	Degradation of AXIN	R-HSA-4641257	0.00311858	0.133839	0.12105	8	1
TCGA_Gemicitabine	Regulation of RUNX3 expression and activity	R-HSA-8941858	0.00311858	0.133839	0.12105	8	1
PDX_Erlotinib	RNA Polymerase I Promoter Clearance	R-HSA-73854	0.0217201	0.145181	0.121386	11	1
TCGA_Cisplatin	Regulation of TP53 Activity through Phosphorylation	R-HSA-6804756	0.00155443	0.133116	0.121528	11	0
PDX_Cetuximab	Cell-Cell communication	R-HSA-1500931	0.00110642	0.130115	0.124618	19	0
TCGA_Cisplatin	Recruitment of NuMA to mitotic centrosomes	R-HSA-380320	0.00185267	0.136707	0.124807	11	0
TCGA_Cisplatin	TP53 Regulates Transcription of Genes Involved in G1 Cell Cycle Arrest	R-HSA-6804116	0.00217795	0.136707	0.124807	4	0
TCGA_Cisplatin	CD28 co-stimulation	R-HSA-389356	0.0022118	0.136707	0.124807	6	0
TCGA_Cisplatin	Regulation of HSF1-mediated heat shock response	R-HSA-3371453	0.00223051	0.136707	0.124807	9	0
TCGA_Cisplatin	Loss of Nlp from mitotic centrosomes	R-HSA-380259	0.00246712	0.136707	0.124807	9	0
TCGA_Cisplatin	Loss of proteins required for interphase microtubule organization from the centrosome	R-HSA-380284	0.00246712	0.136707	0.124807	9	0
PDX_Erlotinib	Downstream signaling events of B Cell Receptor (BCR)	R-HSA-1168372	0.0226406	0.149599	0.12508	9	1
PDX_Erlotinib	Oxidative Stress Induced Senescence	R-HSA-2559580	0.0226755	0.149599	0.12508	12	1
PDX_Erlotinib	L13a-mediated translational silencing of Ceruloplasmin expression	R-HSA-156827	0.0230648	0.150484	0.125819	11	1
PDX_Erlotinib	RUNX1 regulates genes involved in megakaryocyte differentiation and platelet function	R-HSA-8936459	0.0231058	0.150484	0.125819	10	1
PDX_Erlotinib	Intracellular signaling by second messengers	R-HSA-9006925	0.0347292	0.161665	0.12803	25	0
PDX_Erlotinib	Recognition and association of DNA glycosylase with site containing an affected purine	R-HSA-110330	0.0352925	0.162163	0.128424	7	0
PDX_Erlotinib	Cleavage of the damaged purine	R-HSA-110331	0.0352925	0.162163	0.128424	7	0
PDX_Erlotinib	Depurination	R-HSA-73927	0.0352925	0.162163	0.128424	7	0
TCGA_Cisplatin	Organelle biogenesis and maintenance	R-HSA-1852241	0.00322533	0.14086	0.128598	23	0
TCGA_Cisplatin	AURKA Activation by TPX2	R-HSA-8854518	0.00329828	0.14086	0.128598	9	0
TCGA_Cisplatin	Cellular Senescence	R-HSA-2559583	0.00340438	0.14086	0.128598	17	0
TCGA_Cisplatin	Regulation of TP53 Degradation	R-HSA-6804757	0.00349871	0.14086	0.128598	6	0
TCGA_Cisplatin	Regulation of PLK1 Activity at G2/M Transition	R-HSA-2565942	0.00365362	0.14086	0.128598	10	0
TCGA_Cisplatin	Regulation of KIT signaling	R-HSA-1433559	0.00370483	0.14086	0.128598	4	0
TCGA_Cisplatin	STING mediated induction of host immune responses	R-HSA-1834941	0.00370483	0.14086	0.128598	4	0
TCGA_Cisplatin	Regulation of PTEN gene transcription	R-HSA-8943724	0.00373832	0.14086	0.128598	8	0
PDX_Erlotinib	Organelle biogenesis and maintenance	R-HSA-1852241	0.0243028	0.153902	0.128677	23	1
PDX_Erlotinib	SRP-dependent cotranslational protein targeting to membrane	R-HSA-1799339	0.0244693	0.153902	0.128677	11	1
PDX_Erlotinib	GTP hydrolysis and joining of the 60S ribosomal subunit	R-HSA-72706	0.0244693	0.153902	0.128677	11	1
PDX_Erlotinib	RNA Polymerase I Transcription	R-HSA-73864	0.0244693	0.153902	0.128677	11	1
PDX_Erlotinib	M Phase	R-HSA-68886	0.0248878	0.153902	0.128677	29	1
PDX_Erlotinib	TCF dependent signaling in response to WNT	R-HSA-201681	0.0249298	0.153902	0.128677	19	1
PDX_Erlotinib	Orc1 removal from chromatin	R-HSA-68949	0.0250359	0.153902	0.128677	8	1
PDX_Erlotinib	Translation initiation complex formation	R-HSA-72649	0.0250562	0.153902	0.128677	7	1
PDX_Erlotinib	Ribosomal scanning and start codon recognition	R-HSA-72702	0.0250562	0.153902	0.128677	7	1
PDX_Erlotinib	RAF/MAP kinase cascade	R-HSA-5673001	0.0251455	0.153902	0.128677	20	1
PDX_Erlotinib	HATs acetylate histones	R-HSA-3214847	0.0257679	0.156285	0.130669	13	1
PDX_Erlotinib	Gluconeogenesis	R-HSA-70263	0.0258921	0.156285	0.130669	5	1
PDX_Erlotinib	Hedgehog 'on' state	R-HSA-5632684	0.0259962	0.156285	0.130669	9	1
PDX_Paclitaxel	Processing of Capped Intron-Containing Pre-mRNA	R-HSA-72203	0.00288828	0.146909	0.130733	23	0
TCGA_Gemicitabine	Regulation of PTEN stability and activity	R-HSA-8948751	0.00375522	0.144943	0.131093	9	1
TCGA_Gemicitabine	Pausing and recovery of Tat-mediated HIV elongation	R-HSA-167238	0.00381665	0.144943	0.131093	6	1
TCGA_Gemicitabine	Tat-mediated HIV elongation arrest and recovery	R-HSA-167243	0.00381665	0.144943	0.131093	6	1
TCGA_Gemicitabine	HIV Transcription Elongation	R-HSA-167169	0.00432237	0.144943	0.131093	7	1
TCGA_Gemicitabine	Formation of HIV-1 elongation complex containing HIV-1 Tat	R-HSA-167200	0.00432237	0.144943	0.131093	7	1
TCGA_Gemicitabine	Tat-mediated elongation of the HIV-1 transcript	R-HSA-167246	0.00432237	0.144943	0.131093	7	1
TCGA_Gemicitabine	Signaling by PDGF	R-HSA-186797	0.00436236	0.144943	0.131093	8	1
PDX_Gemcitabine	RAB GEFs exchange GTP for GDP on RABs	R-HSA-8876198	0.00304387	0.137996	0.132715	11	0
PDX_Gemcitabine	PPARA activates gene expression	R-HSA-1989781	0.00313426	0.137996	0.132715	13	0
PDX_Gemcitabine	Activation of RAC1	R-HSA-428540	0.00323658	0.137996	0.132715	4	0
TCGA_Cisplatin	Regulation of TP53 Expression and Degradation	R-HSA-6806003	0.00403124	0.146055	0.133341	6	0
TCGA_Cisplatin	Infectious disease	R-HSA-5663205	0.00215865	0.143025	0.135217	14	1
TCGA_Cisplatin	RNA Polymerase III Chain Elongation	R-HSA-73780	0.0024032	0.143025	0.135217	3	1
TCGA_Cisplatin	RUNX1 interacts with co-factors whose precise effect on RUNX1 targets is not known	R-HSA-8939243	0.0025723	0.143025	0.135217	4	1
TCGA_Cisplatin	Cytosolic sensors of pathogen-associated DNA	R-HSA-1834949	0.00267681	0.143025	0.135217	5	1
TCGA_Cisplatin	Regulation of TP53 Activity through Phosphorylation	R-HSA-6804756	0.00278135	0.143025	0.135217	6	1
TCGA_Cisplatin	Regulation of TP53 Activity	R-HSA-5633007	0.00310451	0.143025	0.135217	8	1
TCGA_Cisplatin	Fanconi Anemia Pathway	R-HSA-6783310	0.00311051	0.143025	0.135217	4	1
TCGA_Cisplatin	Nef-mediates down modulation of cell surface receptors by recruiting them to clathrin adapters	R-HSA-164938	0.00328322	0.143025	0.135217	3	1
TCGA_Cisplatin	Listeria monocytogenes entry into host cells	R-HSA-8876384	0.00328322	0.143025	0.135217	3	1
TCGA_Gemicitabine	Regulation of pyruvate dehydrogenase (PDH) complex	R-HSA-204174	0.00489728	0.149639	0.13534	4	1
TCGA_Gemicitabine	HIV elongation arrest and recovery	R-HSA-167287	0.00512141	0.149639	0.13534	6	1
TCGA_Gemicitabine	Pausing and recovery of HIV elongation	R-HSA-167290	0.00512141	0.149639	0.13534	6	1
TCGA_Gemicitabine	Formation of HIV elongation complex in the absence of HIV Tat	R-HSA-167152	0.00550191	0.149639	0.13534	7	1
TCGA_Gemicitabine	Platelet degranulation	R-HSA-114608	0.00559907	0.149639	0.13534	13	1
TCGA_Gemicitabine	Mitochondrial translation initiation	R-HSA-5368286	0.00580117	0.149639	0.13534	10	1
TCGA_Gemicitabine	Mitochondrial translation elongation	R-HSA-5389840	0.00580117	0.149639	0.13534	10	1
TCGA_Gemicitabine	Mitochondrial translation termination	R-HSA-5419276	0.00580117	0.149639	0.13534	10	1
TCGA_Gemicitabine	Formation of RNA Pol II elongation complex	R-HSA-112382	0.0059565	0.149639	0.13534	8	1
TCGA_Gemicitabine	RNA Polymerase II Transcription Elongation	R-HSA-75955	0.0059565	0.149639	0.13534	8	1
PDX_Cetuximab	Viral mRNA Translation	R-HSA-192823	0.00422489	0.142633	0.136137	10	1
PDX_Cetuximab	Gap junction trafficking and regulation	R-HSA-157858	0.00425157	0.142633	0.136137	7	1
PDX_Erlotinib	Activation of the mRNA upon binding of the cap-binding complex and eIFs, and subsequent binding to 43S	R-HSA-72662	0.0272488	0.162852	0.13616	7	1
PDX_Paclitaxel	Defective CFTR causes cystic fibrosis	R-HSA-5678895	0.00329862	0.153427	0.136533	9	0
PDX_Paclitaxel	Synthesis of active ubiquitin: roles of E1 and E2 enzymes	R-HSA-8866652	0.00338395	0.153427	0.136533	6	0
PDX_Paclitaxel	Regulation of ornithine decarboxylase (ODC)	R-HSA-350562	0.00373538	0.153427	0.136533	8	0
PDX_Paclitaxel	Trafficking of AMPA receptors	R-HSA-399719	0.00402058	0.153427	0.136533	6	0
PDX_Paclitaxel	Glutamate binding, activation of AMPA receptors and synaptic plasticity	R-HSA-399721	0.00402058	0.153427	0.136533	6	0
PDX_Paclitaxel	Pyruvate metabolism	R-HSA-70268	0.00402058	0.153427	0.136533	6	0
PDX_Paclitaxel	Nitric oxide stimulates guanylate cyclase	R-HSA-392154	0.00413944	0.153427	0.136533	5	0
PDX_Paclitaxel	Citric acid cycle (TCA cycle)	R-HSA-71403	0.00413944	0.153427	0.136533	5	0
PDX_Paclitaxel	Cellular response to hypoxia	R-HSA-1234174	0.00425042	0.153427	0.136533	10	0
PDX_Erlotinib	Ub-specific processing proteases	R-HSA-5689880	0.027722	0.164211	0.137297	18	1
PDX_Erlotinib	Metabolism of polyamines	R-HSA-351202	0.0277996	0.164211	0.137297	9	1
TCGA_Gemicitabine	Diseases of glycosylation	R-HSA-3781865	0.00345069	0.146367	0.137422	16	0
PDX_Erlotinib	Transport of inorganic cations/anions and amino acids/oligopeptides	R-HSA-425393	0.0383846	0.174468	0.138168	11	0
PDX_Erlotinib	Telomere Maintenance	R-HSA-157579	0.0386562	0.174468	0.138168	9	0
PDX_Erlotinib	Mitochondrial biogenesis	R-HSA-1592230	0.0388151	0.174468	0.138168	10	0
PDX_Erlotinib	Gluconeogenesis	R-HSA-70263	0.0388427	0.174468	0.138168	5	0
PDX_Erlotinib	Neurotransmitter receptors and postsynaptic signal transmission	R-HSA-112314	0.0395548	0.174468	0.138168	18	0
PDX_Erlotinib	Activation of anterior HOX genes in hindbrain development during early embryogenesis	R-HSA-5617472	0.0396385	0.174468	0.138168	12	0
PDX_Erlotinib	Activation of HOX genes during differentiation	R-HSA-5619507	0.0396385	0.174468	0.138168	12	0
PDX_Erlotinib	CS/DS degradation	R-HSA-2024101	0.0397708	0.174468	0.138168	3	0
PDX_Erlotinib	CREB1 phosphorylation through the activation of Adenylate Cyclase	R-HSA-442720	0.0397708	0.174468	0.138168	3	0
PDX_Erlotinib	Loss of function of MECP2 in Rett syndrome	R-HSA-9005891	0.0397708	0.174468	0.138168	3	0
PDX_Erlotinib	Pervasive developmental disorders	R-HSA-9005895	0.0397708	0.174468	0.138168	3	0
PDX_Erlotinib	The citric acid (TCA) cycle and respiratory electron transport	R-HSA-1428517	0.0282553	0.165939	0.138741	15	1
PDX_Gemcitabine	Apoptosis	R-HSA-109581	0.00356492	0.145387	0.139823	17	0
PDX_Erlotinib	Interleukin-12 signaling	R-HSA-9020591	0.0288595	0.168513	0.140893	6	1
PDX_Erlotinib	Regulation of RUNX2 expression and activity	R-HSA-8939902	0.0290261	0.168517	0.140897	8	1
PDX_Erlotinib	HIV Transcription Elongation	R-HSA-167169	0.0414636	0.17896	0.141726	6	0
PDX_Erlotinib	Formation of HIV-1 elongation complex containing HIV-1 Tat	R-HSA-167200	0.0414636	0.17896	0.141726	6	0
PDX_Erlotinib	Tat-mediated elongation of the HIV-1 transcript	R-HSA-167246	0.0414636	0.17896	0.141726	6	0
PDX_Erlotinib	Translation initiation complex formation	R-HSA-72649	0.0416343	0.17896	0.141726	7	0
PDX_Erlotinib	Ribosomal scanning and start codon recognition	R-HSA-72702	0.0416343	0.17896	0.141726	7	0
PDX_Erlotinib	Termination of O-glycan biosynthesis	R-HSA-977068	0.042004	0.179824	0.142411	4	0
TCGA_Gemicitabine	Syndecan interactions	R-HSA-3000170	0.00659216	0.159085	0.143884	5	1
TCGA_Gemicitabine	PPARA activates gene expression	R-HSA-1989781	0.00664142	0.159085	0.143884	12	1
PDX_Paclitaxel	Binding and Uptake of Ligands by Scavenger Receptors	R-HSA-2173782	0.00464329	0.16237	0.144492	7	0
PDX_Erlotinib	RNA Polymerase I Promoter Clearance	R-HSA-73854	0.042988	0.182571	0.144585	11	0
PDX_Erlotinib	Chromosome Maintenance	R-HSA-73886	0.042988	0.182571	0.144585	11	0
PDX_Erlotinib	CS/DS degradation	R-HSA-2024101	0.0301084	0.173808	0.14532	3	1
PDX_Paclitaxel	G2/M Checkpoints	R-HSA-69481	0.00482926	0.163756	0.145725	17	0
PDX_Erlotinib	RNA Polymerase II Pre-transcription Events	R-HSA-674695	0.0440822	0.186475	0.147677	9	0
PDX_Erlotinib	Deposition of new CENPA-containing nucleosomes at the centromere	R-HSA-606279	0.031177	0.176792	0.147815	8	1
PDX_Erlotinib	Nucleosome assembly	R-HSA-774815	0.031177	0.176792	0.147815	8	1
PDX_Erlotinib	MAPK1/MAPK3 signaling	R-HSA-5684996	0.0313372	0.176792	0.147815	20	1
PDX_Erlotinib	TNFR2 non-canonical NF-kB pathway	R-HSA-5668541	0.031427	0.176792	0.147815	10	1
PDX_Erlotinib	Regulation of mRNA stability by proteins that bind AU-rich elements	R-HSA-450531	0.0316669	0.176792	0.147815	9	1
PDX_Erlotinib	Recognition and association of DNA glycosylase with site containing an affected pyrimidine	R-HSA-110328	0.0320174	0.176792	0.147815	7	1
PDX_Erlotinib	Cleavage of the damaged pyrimidine	R-HSA-110329	0.0320174	0.176792	0.147815	7	1
PDX_Erlotinib	Depyrimidination	R-HSA-73928	0.0320174	0.176792	0.147815	7	1
PDX_Paclitaxel	Unblocking of NMDA receptors, glutamate binding and activation	R-HSA-438066	0.00507348	0.166977	0.148592	5	0
PDX_Erlotinib	Arachidonic acid metabolism	R-HSA-2142753	0.0450652	0.189132	0.149782	7	0
PDX_Erlotinib	Activation of the mRNA upon binding of the cap-binding complex and eIFs, and subsequent binding to 43S	R-HSA-72662	0.0450652	0.189132	0.149782	7	0
PDX_Erlotinib	Gap junction trafficking	R-HSA-190828	0.0453836	0.189159	0.149803	6	0
PDX_Erlotinib	L13a-mediated translational silencing of Ceruloplasmin expression	R-HSA-156827	0.0454266	0.189159	0.149803	11	0
TCGA_Cisplatin	G0 and Early G1	R-HSA-1538133	0.0047501	0.165726	0.151299	5	0
PDX_Paclitaxel	FBXL7 down-regulates AURKA during mitotic entry and in early mitosis	R-HSA-8854050	0.00534863	0.171003	0.152175	8	0
PDX_Erlotinib	Oxidative Stress Induced Senescence	R-HSA-2559580	0.0463653	0.192317	0.152304	12	0
PDX_Paclitaxel	Degradation of the extracellular matrix	R-HSA-1474228	0.00878326	0.160843	0.153129	9	1
PDX_Erlotinib	MAPK6/MAPK4 signaling	R-HSA-5687128	0.0337343	0.185265	0.154899	9	1
PDX_Erlotinib	GTP hydrolysis and joining of the 60S ribosomal subunit	R-HSA-72706	0.0479582	0.195647	0.154941	11	0
PDX_Erlotinib	RNA Polymerase I Transcription	R-HSA-73864	0.0479582	0.195647	0.154941	11	0
PDX_Erlotinib	Calmodulin induced events	R-HSA-111933	0.0480859	0.195647	0.154941	5	0
PDX_Erlotinib	CaM pathway	R-HSA-111997	0.0480859	0.195647	0.154941	5	0
PDX_Erlotinib	ROS and RNS production in phagocytes	R-HSA-1222556	0.0480859	0.195647	0.154941	5	0
TCGA_Docetaxel	Interleukin-4 and Interleukin-13 signaling	R-HSA-6785807	0.000379	0.157201	0.155506	11	1
TCGA_Gemicitabine	Crosslinking of collagen fibrils	R-HSA-2243919	0.0076636	0.172467	0.155987	4	1
TCGA_Gemicitabine	Response to elevated platelet cytosolic Ca2+	R-HSA-76005	0.00767107	0.172467	0.155987	13	1
TCGA_Gemicitabine	Regulation of ornithine decarboxylase (ODC)	R-HSA-350562	0.00770243	0.172467	0.155987	7	1
PDX_Erlotinib	Chromatin modifying enzymes	R-HSA-3247509	0.0346073	0.188027	0.157208	21	1
PDX_Erlotinib	Chromatin organization	R-HSA-4839726	0.0346073	0.188027	0.157208	21	1
PDX_Erlotinib	Formation of HIV elongation complex in the absence of HIV Tat	R-HSA-167152	0.0495266	0.200743	0.158977	6	0
TCGA_Gemicitabine	MET activates PTK2 signaling	R-HSA-8874081	0.00416537	0.169614	0.159249	6	0
PDX_Gemcitabine	Programmed Cell Death	R-HSA-5357801	0.00423778	0.165626	0.159288	17	0
PDX_Gemcitabine	RUNX2 regulates osteoblast differentiation	R-HSA-8940973	0.00442582	0.166057	0.159702	5	0
PDX_Erlotinib	Transcription of the HIV genome	R-HSA-167172	0.049962	0.20174	0.159767	8	0
PDX_Erlotinib	Detoxification of Reactive Oxygen Species	R-HSA-3299685	0.0359156	0.191967	0.160503	5	1
PDX_Erlotinib	Synthesis of DNA	R-HSA-69239	0.0360884	0.191967	0.160503	11	1
PDX_Erlotinib	Eukaryotic Translation Initiation	R-HSA-72613	0.0360884	0.191967	0.160503	11	1
PDX_Erlotinib	Cap-dependent Translation Initiation	R-HSA-72737	0.0360884	0.191967	0.160503	11	1
TCGA_Gemicitabine	PI Metabolism	R-HSA-1483255	0.00439837	0.172213	0.161689	11	0
PDX_Erlotinib	Recognition and association of DNA glycosylase with site containing an affected pyrimidine	R-HSA-110328	0.0524584	0.207883	0.164632	7	0
PDX_Erlotinib	Cleavage of the damaged pyrimidine	R-HSA-110329	0.0524584	0.207883	0.164632	7	0
PDX_Erlotinib	Formation of RNA Pol II elongation complex	R-HSA-112382	0.0524584	0.207883	0.164632	7	0
PDX_Erlotinib	Depyrimidination	R-HSA-73928	0.0524584	0.207883	0.164632	7	0
PDX_Erlotinib	RNA Polymerase II Transcription Elongation	R-HSA-75955	0.0524584	0.207883	0.164632	7	0
PDX_Erlotinib	Base-Excision Repair, AP Site Formation	R-HSA-73929	0.0373142	0.197455	0.165091	7	1
PDX_Cetuximab	Formation of the ternary complex, and subsequently, the 43S complex	R-HSA-72695	0.00533058	0.173244	0.165353	7	1
PDX_Erlotinib	Inositol phosphate metabolism	R-HSA-1483249	0.0377092	0.19851	0.165974	6	1
PDX_Erlotinib	Detoxification of Reactive Oxygen Species	R-HSA-3299685	0.0531539	0.209859	0.166197	5	0
TCGA_Cisplatin	RHO GTPases Activate Formins	R-HSA-5663220	0.0058579	0.182844	0.166928	13	0
TCGA_Cisplatin	Toll Like Receptor 3 (TLR3) Cascade	R-HSA-168164	0.00586243	0.182844	0.166928	10	0
TCGA_Cisplatin	mTOR signalling	R-HSA-165159	0.00598906	0.182844	0.166928	6	0
TCGA_Cisplatin	HATs acetylate histones	R-HSA-3214847	0.00658896	0.182844	0.166928	13	0
TCGA_Cisplatin	HDR through Homologous Recombination (HRR)	R-HSA-5685942	0.00666049	0.182844	0.166928	8	0
TCGA_Cisplatin	RNA Polymerase II Transcription Termination	R-HSA-73856	0.00666049	0.182844	0.166928	8	0
TCGA_Cisplatin	Amplification of signal from the kinetochores	R-HSA-141424	0.00679359	0.182844	0.166928	10	0
TCGA_Cisplatin	Amplification of signal from unattached kinetochores via a MAD2 inhibitory signal	R-HSA-141444	0.00679359	0.182844	0.166928	10	0
PDX_Erlotinib	Gap junction trafficking and regulation	R-HSA-157858	0.0538946	0.211999	0.167891	6	0
TCGA_Gemicitabine	PCP/CE pathway	R-HSA-4086400	0.00856138	0.187054	0.169181	10	1
TCGA_Gemicitabine	TP53 Regulates Transcription of DNA Repair Genes	R-HSA-6796648	0.00872723	0.187054	0.169181	8	1
TCGA_Gemicitabine	mRNA Splicing - Major Pathway	R-HSA-72163	0.00889871	0.187054	0.169181	16	1
PDX_Erlotinib	Chromatin modifying enzymes	R-HSA-3247509	0.0548303	0.214099	0.169554	22	0
PDX_Erlotinib	Chromatin organization	R-HSA-4839726	0.0548303	0.214099	0.169554	22	0
PDX_Erlotinib	Metabolism of nucleotides	R-HSA-15869	0.0550812	0.214294	0.169708	10	0
PDX_Paclitaxel	Cytosolic tRNA aminoacylation	R-HSA-379716	0.0061475	0.191085	0.170045	5	0
TCGA_Gemicitabine	Regulation of ornithine decarboxylase (ODC)	R-HSA-350562	0.00481565	0.181568	0.170472	8	0
PDX_Erlotinib	RHO GTPase Effectors	R-HSA-195258	0.0389463	0.203966	0.170535	24	1
TCGA_Cisplatin	Cellular responses to stress	R-HSA-2262752	0.0075028	0.186983	0.170706	29	0
TCGA_Cisplatin	Homologous DNA Pairing and Strand Exchange	R-HSA-5693579	0.00763006	0.186983	0.170706	6	0
TCGA_Cisplatin	MyD88-independent TLR4 cascade	R-HSA-166166	0.00840065	0.186983	0.170706	10	0
TCGA_Cisplatin	TRIF(TICAM1)-mediated TLR4 signaling	R-HSA-937061	0.00840065	0.186983	0.170706	10	0
TCGA_Cisplatin	TNF signaling	R-HSA-75893	0.00856188	0.186983	0.170706	6	0
TCGA_Cisplatin	Class I peroxisomal membrane protein import	R-HSA-9603798	0.00863815	0.186983	0.170706	4	0
TCGA_Cisplatin	Nicotinate metabolism	R-HSA-196807	0.00871613	0.186983	0.170706	5	0
TCGA_Cisplatin	Nonsense-Mediated Decay (NMD)	R-HSA-927802	0.00873381	0.186983	0.170706	11	0
TCGA_Cisplatin	Nonsense Mediated Decay (NMD) enhanced by the Exon Junction Complex (EJC)	R-HSA-975957	0.00873381	0.186983	0.170706	11	0
TCGA_Gemicitabine	Mitochondrial translation	R-HSA-5368287	0.00921754	0.189154	0.17108	10	1
TCGA_Gemicitabine	Scavenging by Class A Receptors	R-HSA-3000480	0.00936589	0.189154	0.17108	4	1
PDX_Paclitaxel	Deadenylation-dependent mRNA decay	R-HSA-429914	0.00668805	0.193265	0.171985	8	0
PDX_Paclitaxel	HIV Infection	R-HSA-162906	0.00717043	0.193265	0.171985	21	0
PDX_Paclitaxel	Translesion synthesis by REV1	R-HSA-110312	0.00718733	0.193265	0.171985	4	0
PDX_Paclitaxel	cGMP effects	R-HSA-418457	0.00718733	0.193265	0.171985	4	0
PDX_Paclitaxel	mRNA Splicing	R-HSA-72172	0.00791065	0.193265	0.171985	18	0
PDX_Paclitaxel	Mitotic G1-G1/S phases	R-HSA-453279	0.00821914	0.193265	0.171985	15	0
PDX_Paclitaxel	HIV Transcription Initiation	R-HSA-167161	0.00871642	0.193265	0.171985	7	0
PDX_Paclitaxel	RNA Polymerase II HIV Promoter Escape	R-HSA-167162	0.00871642	0.193265	0.171985	7	0
PDX_Paclitaxel	RNA Polymerase II Promoter Escape	R-HSA-73776	0.00871642	0.193265	0.171985	7	0
PDX_Paclitaxel	RNA Polymerase II Transcription Pre-Initiation And Promoter Opening	R-HSA-73779	0.00871642	0.193265	0.171985	7	0
PDX_Paclitaxel	RNA Polymerase II Transcription Initiation	R-HSA-75953	0.00871642	0.193265	0.171985	7	0
PDX_Paclitaxel	RNA Polymerase II Transcription Initiation And Promoter Clearance	R-HSA-76042	0.00871642	0.193265	0.171985	7	0
PDX_Paclitaxel	Trafficking of GluR2-containing AMPA receptors	R-HSA-416993	0.0090299	0.193265	0.171985	4	0
PDX_Paclitaxel	Translesion synthesis by POLK	R-HSA-5655862	0.0090299	0.193265	0.171985	4	0
PDX_Paclitaxel	Translesion synthesis by POLI	R-HSA-5656121	0.0090299	0.193265	0.171985	4	0
PDX_Paclitaxel	Orc1 removal from chromatin	R-HSA-68949	0.00908584	0.193265	0.171985	9	0
PDX_Paclitaxel	CDT1 association with the CDC6:ORC:origin complex	R-HSA-68827	0.00915376	0.193265	0.171985	8	0
PDX_Erlotinib	Ovarian tumor domain proteases	R-HSA-5689896	0.0397193	0.205729	0.172009	5	1
PDX_Erlotinib	Gene and protein expression by JAK-STAT signaling after Interleukin-12 stimulation	R-HSA-8950505	0.0397193	0.205729	0.172009	5	1
PDX_Erlotinib	Signaling by Interleukins	R-HSA-449147	0.0398903	0.205729	0.172009	32	1
PDX_Erlotinib	Mitochondrial protein import	R-HSA-1268020	0.0401665	0.206107	0.172325	7	1
PDX_Erlotinib	Ion channel transport	R-HSA-983712	0.0564016	0.217928	0.172586	16	0
PDX_Erlotinib	rRNA modification in the nucleus and cytosol	R-HSA-6790901	0.0564241	0.217928	0.172586	7	0
PDX_Erlotinib	Base Excision Repair	R-HSA-73884	0.0404908	0.206727	0.172844	9	1
TCGA_Cisplatin	Mitotic G2-G2/M phases	R-HSA-453274	0.00905193	0.189487	0.172992	16	0
PDX_Cetuximab	Selenocysteine synthesis	R-HSA-2408557	0.00578226	0.181736	0.173458	10	1
PDX_Cetuximab	Apoptotic execution phase	R-HSA-75153	0.00594137	0.181736	0.173458	7	1
TCGA_Gemicitabine	Rho GTPase cycle	R-HSA-194840	0.00972988	0.192078	0.173724	13	1
TCGA_Gemicitabine	Extracellular matrix organization	R-HSA-1474244	0.00988363	0.192078	0.173724	23	1
PDX_Erlotinib	Formation of the ternary complex, and subsequently, the 43S complex	R-HSA-72695	0.041004	0.2083	0.174159	6	1
PDX_Erlotinib	Cilium Assembly	R-HSA-5617833	0.0573081	0.220543	0.174657	17	0
TCGA_Gemicitabine	Respiratory electron transport, ATP synthesis by chemiosmotic coupling, and heat production by uncoupling proteins.	R-HSA-163200	0.00517496	0.188147	0.176649	14	0
PDX_Erlotinib	Ca-dependent events	R-HSA-111996	0.0585205	0.223594	0.177074	5	0
PDX_Erlotinib	Ovarian tumor domain proteases	R-HSA-5689896	0.0585205	0.223594	0.177074	5	0
TCGA_Gemicitabine	mRNA Splicing - Minor Pathway	R-HSA-72165	0.00543572	0.190813	0.179152	8	0
TCGA_Gemicitabine	Vif-mediated degradation of APOBEC3G	R-HSA-180585	0.0104932	0.199243	0.180204	7	1
TCGA_Gemicitabine	Degradation of the extracellular matrix	R-HSA-1474228	0.0109095	0.199243	0.180204	13	1
TCGA_Gemicitabine	Binding and Uptake of Ligands by Scavenger Receptors	R-HSA-2173782	0.0109806	0.199243	0.180204	6	1
TCGA_Gemicitabine	Intracellular signaling by second messengers	R-HSA-9006925	0.0114638	0.199243	0.180204	23	1
TCGA_Gemicitabine	Signaling by NOTCH4	R-HSA-9013694	0.0115982	0.199243	0.180204	9	1
TCGA_Gemicitabine	MET activates RAS signaling	R-HSA-8851805	0.0116064	0.199243	0.180204	3	1
TCGA_Gemicitabine	Receptor Mediated Mitophagy	R-HSA-8934903	0.0116064	0.199243	0.180204	3	1
TCGA_Cisplatin	Antigen activates B Cell Receptor (BCR) leading to generation of second messengers	R-HSA-983695	0.00998304	0.198357	0.18109	5	0
TCGA_Cisplatin	mRNA 3'-end processing	R-HSA-72187	0.0102727	0.198357	0.18109	7	0
TCGA_Cisplatin	ZBP1(DAI) mediated induction of type I IFNs	R-HSA-1606322	0.0103242	0.198357	0.18109	4	0
TCGA_Cisplatin	Major pathway of rRNA processing in the nucleolus and cytosol	R-HSA-6791226	0.0109678	0.198357	0.18109	15	0
TCGA_Cisplatin	Chromatin modifying enzymes	R-HSA-3247509	0.0112762	0.198357	0.18109	20	0
TCGA_Cisplatin	Chromatin organization	R-HSA-4839726	0.0112762	0.198357	0.18109	20	0
TCGA_Cisplatin	Oncogene Induced Senescence	R-HSA-2559585	0.0113708	0.198357	0.18109	5	0
TCGA_Cisplatin	Amino acid transport across the plasma membrane	R-HSA-352230	0.0113708	0.198357	0.18109	5	0
TCGA_Cisplatin	Resolution of D-loop Structures through Holliday Junction Intermediates	R-HSA-5693568	0.0113708	0.198357	0.18109	5	0
PDX_Paclitaxel	Degradation of GLI2 by the proteasome	R-HSA-5610783	0.0101097	0.203634	0.181212	8	0
PDX_Paclitaxel	Hedgehog 'on' state	R-HSA-5632684	0.0102573	0.203634	0.181212	10	0
PDX_Paclitaxel	Neuronal System	R-HSA-112316	0.0103069	0.203634	0.181212	32	0
PDX_Paclitaxel	Late Phase of HIV Life Cycle	R-HSA-162599	0.010424	0.203634	0.181212	14	0
PDX_Paclitaxel	Transcription of the HIV genome	R-HSA-167172	0.0108413	0.203634	0.181212	9	0
PDX_Paclitaxel	PTEN Regulation	R-HSA-6807070	0.0110655	0.203634	0.181212	14	0
PDX_Paclitaxel	mRNA Splicing - Major Pathway	R-HSA-72163	0.0110913	0.203634	0.181212	17	0
PDX_Paclitaxel	Metabolism of polyamines	R-HSA-351202	0.0111007	0.203634	0.181212	10	0
PDX_Gemcitabine	Sema3A PAK dependent Axon repulsion	R-HSA-399954	0.0054634	0.189803	0.182539	4	0
PDX_Gemcitabine	CRMPs in Sema3A signaling	R-HSA-399956	0.0054634	0.189803	0.182539	4	0
PDX_Erlotinib	Base-Excision Repair, AP Site Formation	R-HSA-73929	0.060571	0.230603	0.182624	7	0
PDX_Erlotinib	The role of Nef in HIV-1 replication and disease pathogenesis	R-HSA-164952	0.0609057	0.231051	0.182979	4	0
PDX_Erlotinib	Association of TriC/CCT with target proteins during biosynthesis	R-HSA-390471	0.0437588	0.221081	0.184845	5	1
PDX_Erlotinib	Transport of inorganic cations/anions and amino acids/oligopeptides	R-HSA-425393	0.043955	0.221081	0.184845	10	1
PDX_Erlotinib	mRNA Splicing - Minor Pathway	R-HSA-72165	0.0444751	0.222595	0.186111	6	1
PDX_Erlotinib	Mitotic Anaphase	R-HSA-68882	0.0451052	0.224642	0.187822	16	1
PDX_Paclitaxel	DNA Replication	R-HSA-69306	0.0117116	0.211376	0.188101	13	0
PDX_Erlotinib	HDACs deacetylate histones	R-HSA-3214815	0.0454716	0.225361	0.188424	9	1
PDX_Paclitaxel	Regulation of activated PAK-2p34 by proteasome mediated degradation	R-HSA-211733	0.0121624	0.212913	0.189469	7	0
PDX_Paclitaxel	Platelet homeostasis	R-HSA-418346	0.012944	0.212913	0.189469	10	0
PDX_Paclitaxel	Constitutive Signaling by Ligand-Responsive EGFR Cancer Variants	R-HSA-1236382	0.0135772	0.212913	0.189469	4	0
PDX_Paclitaxel	Phase 4 - resting membrane potential	R-HSA-5576886	0.0135772	0.212913	0.189469	4	0
PDX_Paclitaxel	Signaling by Ligand-Responsive EGFR Variants in Cancer	R-HSA-5637815	0.0135772	0.212913	0.189469	4	0
PDX_Paclitaxel	Cellular response to heat stress	R-HSA-3371556	0.0139476	0.212913	0.189469	10	0
PDX_Paclitaxel	Mitophagy	R-HSA-5205647	0.0139634	0.212913	0.189469	5	0
PDX_Paclitaxel	Negative regulation of FGFR3 signaling	R-HSA-5654732	0.0139634	0.212913	0.189469	5	0
PDX_Paclitaxel	Asymmetric localization of PCP proteins	R-HSA-4608870	0.0146853	0.212913	0.189469	8	0
PDX_Paclitaxel	Beta-catenin independent WNT signaling	R-HSA-3858494	0.0147482	0.212913	0.189469	14	0
PDX_Paclitaxel	Vpu mediated degradation of CD4	R-HSA-180534	0.0149464	0.212913	0.189469	7	0
PDX_Paclitaxel	Autodegradation of the E3 ubiquitin ligase COP1	R-HSA-349425	0.0149464	0.212913	0.189469	7	0
PDX_Paclitaxel	Ubiquitin Mediated Degradation of Phosphorylated Cdc25A	R-HSA-69601	0.0149464	0.212913	0.189469	7	0
PDX_Paclitaxel	p53-Independent DNA Damage Response	R-HSA-69610	0.0149464	0.212913	0.189469	7	0
PDX_Paclitaxel	p53-Independent G1/S DNA damage checkpoint	R-HSA-69613	0.0149464	0.212913	0.189469	7	0
PDX_Paclitaxel	Ubiquitin-dependent degradation of Cyclin D	R-HSA-75815	0.0149464	0.212913	0.189469	7	0
PDX_Paclitaxel	ABC transporter disorders	R-HSA-5619084	0.0150996	0.212913	0.189469	9	0
PDX_Paclitaxel	Regulation of TP53 Activity	R-HSA-5633007	0.0152216	0.212913	0.189469	15	0
PDX_Erlotinib	Formation of the ternary complex, and subsequently, the 43S complex	R-HSA-72695	0.06331	0.239321	0.189528	6	0
TCGA_Cisplatin	CD28 dependent PI3K/Akt signaling	R-HSA-389357	0.0122093	0.208123	0.190006	4	0
TCGA_Cisplatin	rRNA processing	R-HSA-72312	0.0123725	0.208123	0.190006	16	0
PDX_Paclitaxel	Phase 4 - resting membrane potential	R-HSA-5576886	0.0113036	0.200725	0.191098	3	1
TCGA_Cisplatin	RNA Polymerase III Transcription Termination	R-HSA-73980	0.00493267	0.202239	0.191198	3	1
PDX_Erlotinib	Mitotic Metaphase and Anaphase	R-HSA-2555396	0.0468257	0.230946	0.193093	16	1
PDX_Erlotinib	Meiosis	R-HSA-1500620	0.0651631	0.245455	0.194387	11	0
TCGA_Cisplatin	Resolution of D-Loop Structures	R-HSA-5693537	0.0128843	0.212929	0.194394	5	0
PDX_Erlotinib	SLC-mediated transmembrane transport	R-HSA-425407	0.0476505	0.233879	0.195545	19	1
PDX_Gemcitabine	TP53 Regulates Transcription of Death Receptors and Ligands	R-HSA-6803211	0.00101268	0.199021	0.196206	4	1
PDX_Gemcitabine	Semaphorin interactions	R-HSA-373755	0.00114776	0.199021	0.196206	9	1
TCGA_Gemicitabine	Translation	R-HSA-72766	0.0128771	0.217271	0.19651	22	1
TCGA_Gemicitabine	mRNA Splicing	R-HSA-72172	0.0130785	0.217271	0.19651	16	1
TCGA_Gemicitabine	RAF/MAP kinase cascade	R-HSA-5673001	0.00616879	0.209328	0.196535	23	0
TCGA_Gemicitabine	RNA Polymerase II Pre-transcription Events	R-HSA-674695	0.0134641	0.220127	0.199093	9	1
PDX_Erlotinib	Chromosome Maintenance	R-HSA-73886	0.048792	0.23833	0.199267	10	1
PDX_Erlotinib	Synthesis of IP3 and IP4 in the cytosol	R-HSA-1855204	0.049137	0.238867	0.199716	4	1

## Sheet: Readme
Full analysis results of DeepInsight3D output for metabolic and phosphorleation pathway enrichment
Table S8: IPA metabolic pathway enrichment analysis of genes selected for responder class
Table S9: IPA metabolic pathway enrichment analysis of genes selected for non-responder class
Table S10: IPA phosphorleation pathway enrichment analysis of genes selected for responder clasess
Table S11: IPA phosphorleation pathway enrichment analysis of genes selected for non-responder clasess
Table S12: Enrichment results for metabolic pathways as defined by the Reactome database.
Notes
IPA comparative analysis results (metabolic pathways and phosphorelation)
Values are BH p-values converted to a -log10
Reactome analysis results
0 = non-responder; 1=responder
